# Supplementary material for: Persistent Wnt/β-catenin signaling disables soft palatogenesis and palatal osteogenesis by inducing mesenchymal condensation
Source: Front Cell Dev Biol. 2026 Mar 20;14:1740081. doi: 10.3389/fcell.2026.1740081 (PMC13047078; doi:10.3389/fcell.2026.1740081)
Supplement: Supplementary file 3 [file DataSheet1.csv]

	baseMean	log2FoldChange	lfcSE	stat	pvalue	padj	gene	group
Xkr4	112.257235752404	1.1394035052317	0.642592730709175	1.77313475671323	0.0762063798933087	0.999958567383643	Xkr4	none
Rp1	0.315225712661046	-1.84078792575134	4.04807699296828	-0.454731451241881	0.649302451162629	0.999958567383643	Rp1	none
Sox17	313.971208625002	0.00643037196043539	0.265783952678649	0.0241939812228248	0.980697879014981	0.999958567383643	Sox17	none
Mrpl15	1082.95243090944	0.0647784451105497	0.173934622942726	0.372429847574858	0.709572834521149	0.999958567383643	Mrpl15	none
Lypla1	1508.15087878952	0.172222273423509	0.249526641038924	0.69019593541775	0.490070979082046	0.999958567383643	Lypla1	none
Tcea1	1634.28335606614	0.139611761734916	0.262617031289369	0.531617317618226	0.594991068109962	0.999958567383643	Tcea1	none
Rgs20	21.7949811474013	0.460069811674547	0.785076806785201	0.586018855350574	0.557862844020668	0.999958567383643	Rgs20	none
Atp6v1h	621.277744264502	0.469031427353511	0.170347271596406	2.75338385498043	0.00589826945249221	0.999958567383643	Atp6v1h	none
Oprk1	7.17528191431757	0.847370602733709	1.40615519487317	0.602615277334403	0.546764654756166	0.999958567383643	Oprk1	none
Npbwr1	6.76305174968309	1.58645659167836	1.49547768915107	1.06083601459741	0.288764431978081	0.999958567383643	Npbwr1	none
Rb1cc1	1317.2801647496	0.24036295487168	0.20049588809302	1.19884231620832	0.230589264889584	0.999958567383643	Rb1cc1	none
Alkal1	4.83790308467306	-0.912803639293778	2.40317463297574	-0.379832421151806	0.704069814191125	0.999958567383643	Alkal1	none
St18	6.92651841426029	0.222577272391063	1.42936436959563	0.155717658230162	0.876255577708325	0.999958567383643	St18	none
Pcmtd1	1726.91739721637	0.229946953546417	0.162696725800689	1.41334714890398	0.157553677183216	0.999958567383643	Pcmtd1	none
Sntg1	6.4538604384393	3.17148814374898	1.81566146678528	1.74673979801106	0.0806824835663355	0.999958567383643	Sntg1	none
Rrs1	1388.25628294099	-0.260642856829576	0.183105462306097	-1.42345757219335	0.154603553106461	0.999958567383643	Rrs1	none
Adhfe1	15.0156051386342	-0.0495078888812414	1.18552786492159	-0.0417602068632235	0.966689857644641	0.999958567383643	Adhfe1	none
Vxn	16.1186585247774	1.18960044084267	0.847309628862432	1.40397370727367	0.160326679166763	0.999958567383643	Vxn	none
Mybl1	275.023604006452	-0.0241238885321362	0.324149538371304	-0.0744220974472065	0.940674526337428	0.999958567383643	Mybl1	none
Vcpip1	1154.11545712538	0.0772607729455193	0.176786004156135	0.437029918258028	0.662089650766508	0.999958567383643	Vcpip1	none
Sgk3	427.590547951367	-0.00678856142718171	0.252794053644802	-0.0268541183200466	0.978576088582424	0.999958567383643	Sgk3	none
Gm6195	1.79981054644698	2.19193196533548	2.94041686470383	0.745449392447373	0.456000094114005	0.999958567383643	Gm6195	none
Mcmdc2	29.1439823966061	0.0508333679610326	0.612556882472555	0.0829855470007067	0.933863031794006	0.999958567383643	Mcmdc2	none
Tcf24	77.4801313589297	-0.414529701921291	0.635423317644384	-0.652367784452763	0.514163941535474	0.999958567383643	Tcf24	none
Ppp1r42	2.83144353173062	0.964422341570843	1.83886694781936	0.524465537169242	0.599954783721144	0.999958567383643	Ppp1r42	none
Cops5	1759.71469348492	0.0304601609812318	0.147137696832384	0.207018062923273	0.835995751886008	0.999958567383643	Cops5	none
Cspp1	1583.71219634245	0.14511394926482	0.207351588336519	0.699844888717752	0.484024177920805	0.999958567383643	Cspp1	none
Arfgef1	2129.95864025738	0.0578507321400438	0.133491757071883	0.4333655755905	0.664749205245367	0.999958567383643	Arfgef1	none
Cpa6	14.2579148703366	-0.0464977083755315	0.96632934466781	-0.0481178685425472	0.96162230566215	0.999958567383643	Cpa6	none
Prex2	1075.07750284433	0.656056642047168	0.976058528272316	0.672148875342986	0.501488924135465	0.999958567383643	Prex2	none
A830018L16Rik	96.9683365717204	0.344414421981615	0.562970388117311	0.611780706856372	0.540682856108183	0.999958567383643	A830018L16Rik	none
Sulf1	5444.89553938649	-0.143670787658107	0.232847648051182	-0.617016271628934	0.537223993161131	0.999958567383643	Sulf1	none
Slco5a1	569.800250789131	0.698419269957539	0.965473906532509	0.723395283116357	0.469437068315779	0.999958567383643	Slco5a1	none
Prdm14	0.309303950449581	1.7170318913492	4.04318941061623	0.424672632659943	0.671075336806047	0.999958567383643	Prdm14	none
Ncoa2	2552.6037530484	-0.00752696345599256	0.169986298597061	-0.0442798244218177	0.964681353677491	0.999958567383643	Ncoa2	none
Tram1	2659.74384363582	0.0114312934200827	0.153724270456712	0.0743623201861397	0.940722089895712	0.999958567383643	Tram1	none
Lactb2	197.830633085817	-0.272106119369609	0.363071022721794	-0.749456999706949	0.453581806767144	0.999958567383643	Lactb2	none
Xkr9	0.607223757857902	-0.148310021342539	4.01759827531921	-0.0369150948350494	0.970552704012995	0.999958567383643	Xkr9	none
Eya1	1661.9789878633	-0.189372195117615	0.225628979875243	-0.839307943608684	0.401296526749374	0.999958567383643	Eya1	none
Msc	113.927993080432	-0.0478492303155113	0.586851176147652	-0.0815355447178525	0.935016058372309	0.999958567383643	Msc	none
Trpa1	2.84522229493408	-1.84318084834708	2.58201155915848	-0.713854607586577	0.475317088534459	0.999958567383643	Trpa1	none
Kcnb2	216.810977669828	0.136050822420741	0.376081078760714	0.361759285707922	0.717531919609072	0.999958567383643	Kcnb2	none
Terf1	525.926317017987	0.120980271554805	0.231402900164702	0.522812252865877	0.60110491203672	0.999958567383643	Terf1	none
Sbspon	125.891512962323	0.231628401643116	0.353775815325031	0.654732154119432	0.512640219280231	0.999958567383643	Sbspon	none
4930444P10Rik	45.1096236591589	0.107965383663849	0.647930405645518	0.166631142362097	0.867660288205548	0.999958567383643	4930444P10Rik	none
Rpl7	41397.025803919	0.0139147302494886	0.132532907064866	0.104990757070456	0.916383142973241	0.999958567383643	Rpl7	none
Rdh10	752.718841603323	0.162242594610593	0.400243205449623	0.40536002211039	0.685212892576761	0.999958567383643	Rdh10	none
Stau2	889.001563217215	0.0500311960283824	0.245660642421058	0.203659794810069	0.838619362741313	0.999958567383643	Stau2	none
Ube2w	1071.02991021551	-0.0301545409567139	0.19304110110781	-0.156207878962901	0.8758691664611	0.999958567383643	Ube2w	none
Eloc	2068.88378949474	0.104577391393119	0.181988329598763	0.57463789916466	0.565536214870559	0.999958567383643	Eloc	none
Tmem70	1125.63294981657	-0.114192240686287	0.194704082995437	-0.586491248306094	0.557545441001428	0.999958567383643	Tmem70	none
Ly96	33.24640813516	-0.449285095692295	0.57113180910656	-0.786657455474466	0.431482415554223	0.999958567383643	Ly96	none
Jph1	252.772170307806	-0.610692979904594	0.280508297413263	-2.17709417345641	0.0294735417042233	0.999958567383643	Jph1	down
Gdap1	72.563650343016	1.15198195828457	0.769892990153622	1.49628841023051	0.13457851399268	0.999958567383643	Gdap1	none
Pi15	31.3278974143085	0.0127219886215808	0.55287330573542	0.0230106762066552	0.981641756823466	0.999958567383643	Pi15	none
Crispld1	1092.52669672172	0.159273785901743	0.292952560647934	0.543684566366212	0.586658554755452	0.999958567383643	Crispld1	none
Tfap2b	3063.50759897262	0.114026598645284	0.222237430687296	0.513084579373705	0.6078921578977	0.999958567383643	Tfap2b	none
Pkhd1	3.81946958172598	-0.0195994248511998	1.81523860380652	-0.0107971617671089	0.991385278708029	0.999958567383643	Pkhd1	none
Il17f	3.02655536606361	1.11776756529967	2.14664658108201	0.520704048421543	0.602572953742402	0.999958567383643	Il17f	none
Mcm3	4030.58421183786	-0.181382269937505	0.162394981831936	-1.11692041152613	0.264028356392487	0.999958567383643	Mcm3	none
Paqr8	569.24895114084	-0.0356415689183745	0.288734672798822	-0.123440557287029	0.901758242567794	0.999958567383643	Paqr8	none
Efhc1	53.4060658202368	-0.298644697829229	0.467836837353747	-0.638352250153002	0.523244406535755	0.999958567383643	Efhc1	none
Tram2	60.9733841132868	-0.0539537914421221	0.752508392901862	-0.0716985909407106	0.942841777544778	0.999958567383643	Tram2	none
Tmem14a	116.790977512908	-0.0700286342103988	0.459841801253623	-0.15228853492546	0.87895936725385	0.999958567383643	Tmem14a	none
Gsta3	40.6645282051501	-0.826306013484224	0.637182051033265	-1.29681307272274	0.194695511583269	0.999958567383643	Gsta3	none
Gm7094	2.97637309637866	-1.02369957097438	2.3154904099334	-0.442109181961079	0.658410200355642	0.999958567383643	Gm7094	none
Kcnq5	113.116493586282	0.333178939476938	0.405597659145707	0.821451830315536	0.411388951072442	0.999958567383643	Kcnq5	none
Rims1	195.244332100892	0.204917072023021	0.395920481238323	0.517571284471317	0.604757421165083	0.999958567383643	Rims1	none
Ppp1r14bl	3.91037668976152	0.797135439633339	2.17567569687918	0.366385229552714	0.714077639773715	0.999958567383643	Ppp1r14bl	none
Ogfrl1	1393.66097677485	0.402453026987517	0.185826633900765	2.16574458967187	0.0303307096532631	0.999958567383643	Ogfrl1	none
B3gat2	1875.25433646849	0.149881559517957	0.144460084682745	1.03752922370991	0.29948928345522	0.999958567383643	B3gat2	none
Smap1	2165.17119497058	0.113607435946433	0.150983554420857	0.75244907554474	0.451781043415989	0.999958567383643	Smap1	none
Sdhaf4	277.860964937552	0.249544088679274	0.313915186084371	0.79494111703218	0.426647755058375	0.999958567383643	Sdhaf4	none
Fam135a	2337.76645061335	-0.0211412444609207	0.167811193830271	-0.125982325602805	0.899745915220118	0.999958567383643	Fam135a	none
Col9a1	2183.64121040317	0.58704919253268	0.928439084838983	0.632296940228977	0.527192862574054	0.999958567383643	Col9a1	none
Col19a1	128.420791040043	0.571086251944445	0.758825614369601	0.752592217671616	0.4516949956108	0.999958567383643	Col19a1	none
Lmbrd1	665.006077226442	0.106560659539098	0.181839371429917	0.58601533155963	0.557865212002425	0.999958567383643	Lmbrd1	none
Adgrb3	376.351715742233	0.476763503602835	0.471028975341307	1.01217447028046	0.311454640541024	0.999958567383643	Adgrb3	none
Gm20172	1.83396857747453	-0.103981089125072	2.4803263821871	-0.0419223412982381	0.966560606271529	0.999958567383643	Gm20172	none
Gm597	0.286989443844957	1.62385760835764	4.05211214841022	0.400743500891193	0.688608979897638	0.999958567383643	Gm597	none
Phf3	4078.77003319068	0.0208262123527998	0.131765276626173	0.158055391268863	0.874413151292143	0.999958567383643	Phf3	none
Ptp4a1	1306.45721861856	0.142751398082565	0.259925148886671	0.549201947922343	0.582866867777273	0.999958567383643	Ptp4a1	none
Khdrbs2	96.3191915125638	0.881157860771342	0.623559785292526	1.41310886550833	0.157623716913244	0.999958567383643	Khdrbs2	none
Gm9839	30.0907579675972	0.74716221540885	0.755268479976783	0.989267042405659	0.322532504528498	0.999958567383643	Gm9839	none
Gm5415	55.437747049382	0.724674726273648	0.763101941678834	0.949643405020506	0.34229347567549	0.999958567383643	Gm5415	none
Prim2	552.583906082267	0.0347400138647532	0.21802842951475	0.159337082517502	0.873403306319512	0.999958567383643	Prim2	none
Rab23	1630.96656950136	-0.0706415790483013	0.179760166378404	-0.392976822793974	0.694336599856206	0.999958567383643	Rab23	none
Bag2	446.807036564445	-0.170450462354351	0.242676495511312	-0.702377302734725	0.482443896205541	0.999958567383643	Bag2	none
Zfp451	1375.18005835255	0.155855313165028	0.166600375577703	0.935503972452554	0.34952863708088	0.999958567383643	Zfp451	none
Gm15455	7.60766030419224	-0.578555923665696	1.15264346338443	-0.501938320082882	0.615710908875304	0.999958567383643	Gm15455	none
Bend6	71.5869769550278	0.0439989161468501	0.513871178802578	0.0856224632978567	0.93176654090413	0.999958567383643	Bend6	none
Dst	3504.35526085006	0.100732556042061	0.174931115668264	0.5758412713327	0.564722474506938	0.999958567383643	Dst	none
Ccdc115	958.312235949018	-0.158588210217319	0.165052757252124	-0.960833450210529	0.336635916689285	0.999958567383643	Ccdc115	none
Imp4	755.76477141754	-0.18611090780931	0.180863367094328	-1.02901383955903	0.303473171548942	0.999958567383643	Imp4	none
Ptpn18	120.215673068752	-0.288962904790924	0.435033797696039	-0.664230931760442	0.506542519034653	0.999958567383643	Ptpn18	none
Prss39	1.9766791036868	-0.348966966483634	2.92773288364219	-0.119193580955892	0.905121992051226	0.999958567383643	Prss39	none
Cfc1	2.96556113619341	1.07063712179752	2.18114009244314	0.49086123606039	0.623524595539707	0.999958567383643	Cfc1	none
Prss40	1.3186224291286	0.104234135881237	3.28478951962198	0.0317323637507319	0.974685485335297	0.999958567383643	Prss40	none
Amer3	41.2790831623514	1.72606665146281	2.72330669324114	0.633812804024852	0.526202996087293	0.999958567383643	Amer3	none
Arhgef4	364.257185791287	0.0753998692023835	0.216570896579637	0.348153285566962	0.727725068382038	0.999958567383643	Arhgef4	none
Fam168b	9213.28133228015	-0.112559538741043	0.170810152122384	-0.658974524303419	0.509912128040419	0.999958567383643	Fam168b	none
Plekhb2	271.31402830365	-0.114654639815634	0.365892873111209	-0.313355761320845	0.754010390244509	0.999958567383643	Plekhb2	none
Hs6st1	3657.91706543854	-0.19081691424827	0.206632185587648	-0.923461723572245	0.355766638522906	0.999958567383643	Hs6st1	none
Uggt1	2521.13877468499	0.0770129172907652	0.130691673777106	0.589271795708348	0.555678961736598	0.999958567383643	Uggt1	none
Neurl3	74.6501348487918	0.346430330780011	0.4607245813236	0.751924999931116	0.452096162920802	0.999958567383643	Neurl3	none
Arid5a	212.894836351646	-0.0340803023322402	0.366910989362001	-0.0928843870048711	0.925995409485287	0.999958567383643	Arid5a	none
Kansl3	4179.37104621741	0.00655731167121399	0.147329919973767	0.0445076714382359	0.964499737114866	0.999958567383643	Kansl3	none
Fer1l5	533.835087883929	-0.154856125267536	0.199217378394723	-0.777322372753593	0.436968598623245	0.999958567383643	Fer1l5	none
Lman2l	2042.64836081648	-0.00459565342066386	0.173189636619751	-0.026535383469589	0.978830311600482	0.999958567383643	Lman2l	none
Cnnm4	646.101247084996	0.0256651484871281	0.170852684414704	0.150217999647182	0.880592625363006	0.999958567383643	Cnnm4	none
Cnnm3	1344.67951104741	-0.140526703910351	0.145920909593433	-0.963033360344914	0.335530782013895	0.999958567383643	Cnnm3	none
Ankrd23	1126.73764576248	-0.0975505267767065	0.226443693334411	-0.430793745413101	0.666618347771346	0.999958567383643	Ankrd23	none
Ankrd39	296.050558629161	-0.0581193252674392	0.22314454878466	-0.26045594922207	0.794512090390239	0.999958567383643	Ankrd39	none
Sema4c	3193.26857258438	-0.106301844122977	0.189629643974401	-0.56057608871178	0.57508655583888	0.999958567383643	Sema4c	none
Fam178b	18.520062289074	0.986103969359669	0.72475572162882	1.36060184132592	0.173639549392199	0.999958567383643	Fam178b	none
Cox5b	2878.79503107674	-0.141710101026004	0.300396556512318	-0.471743426992956	0.637109935833158	0.999958567383643	Cox5b	none
Actr1b	5066.39272641528	0.0180509393208939	0.133631928601669	0.135079539072584	0.892548987350587	0.999958567383643	Actr1b	none
4933424G06Rik	0.607223757857902	-0.148310021342539	4.01759827531921	-0.0369150948350494	0.970552704012995	0.999958567383643	4933424G06Rik	none
Zap70	21.8408957116188	0.647030162981034	0.828368879490859	0.781089414390747	0.434749907396419	0.999958567383643	Zap70	none
Tmem131	3859.98336517805	0.0078712266849973	0.188968401469171	0.0416536660298807	0.966774791029012	0.999958567383643	Tmem131	none
Vwa3b	16.5610657989123	-0.022327337506544	0.877679115991581	-0.0254390666243882	0.979704750521399	0.999958567383643	Vwa3b	none
Cnga3	5.6888432310803	0.615599391894315	1.56135271765812	0.394273110061675	0.693379413798122	0.999958567383643	Cnga3	none
Inpp4a	1391.09229780378	0.203799944083451	0.190733093479415	1.06850856537618	0.285291168769064	0.999958567383643	Inpp4a	none
Coa5	2160.49029652666	-0.170799837015962	0.188102028720387	-0.908016985132335	0.36386924787193	0.999958567383643	Coa5	none
Unc50	900.636285506967	-0.129549770453139	0.216672871019409	-0.5979048961858	0.549903392724195	0.999958567383643	Unc50	none
Mgat4a	588.808109142958	-0.0643670547348066	0.217016855164167	-0.296599334121374	0.766772419300922	0.999958567383643	Mgat4a	none
Cracdl	180.177981228012	-0.176814560894736	0.270103425253526	-0.654617988382683	0.512713739476403	0.999958567383643	Cracdl	none
Tsga10	127.856874364605	0.157589107744817	0.40607209930119	0.38808159441639	0.697955652170566	0.999958567383643	Tsga10	none
Lipt1	193.414741923188	-0.111649830975595	0.275083357679393	-0.405876356597777	0.684833451102415	0.999958567383643	Lipt1	none
Mitd1	481.593305493138	0.0707524805129832	0.221542714846833	0.319362704216653	0.7494514888975	0.999958567383643	Mitd1	none
Mrpl30	1331.63720845987	0.10131499152827	0.236692093532659	0.428045525374894	0.668617975889486	0.999958567383643	Mrpl30	none
Txndc9	2166.4411063757	0.163200441593253	0.15009341595377	1.08732578678548	0.276892856212234	0.999958567383643	Txndc9	none
Eif5b	6393.59195316983	0.108300622395419	0.220187904555833	0.491855456882996	0.622821529068266	0.999958567383643	Eif5b	none
Rev1	1696.29859945489	-0.0917090329357615	0.172241284827324	-0.532445127936091	0.594417736623803	0.999958567383643	Rev1	none
Aff3	3300.43448393345	-0.163364874314847	0.210600835204919	-0.775708577584176	0.437921074132686	0.999958567383643	Aff3	none
Lonrf2	757.151511915293	0.192390328689994	0.307390991396681	0.625881480182086	0.531392682727076	0.999958567383643	Lonrf2	none
Chst10	568.331698366103	0.214779405122815	0.221338255421378	0.970367299199696	0.331863442506993	0.999958567383643	Chst10	none
Pdcl3	1728.93275114699	0.0533900858953773	0.144606887368824	0.369208457956807	0.711972352025421	0.999958567383643	Pdcl3	none
Npas2	114.473192666727	-0.206450568638628	0.418385866973084	-0.493445369300463	0.621697931913278	0.999958567383643	Npas2	none
Rpl31	7646.34281574468	0.179873121120409	0.238114533425281	0.755405890320646	0.450005480044267	0.999958567383643	Rpl31	none
Tbc1d8	1199.72374947943	0.155169402758923	0.185379743207919	0.837035374382238	0.402572684399644	0.999958567383643	Tbc1d8	none
Cnot11	1678.53084100895	0.131377446838851	0.165799749426906	0.792386280998386	0.42813547626853	0.999958567383643	Cnot11	none
Rnf149	604.514257563022	-0.0421665306663087	0.169724280472322	-0.248441357647617	0.803792937622397	0.999958567383643	Rnf149	none
Creg2	12.5998466470186	1.11491698468438	1.06643680650987	1.04545996338327	0.295810435373954	0.999958567383643	Creg2	none
Rfx8	62.8106057911926	0.173489897974959	0.435017732574359	0.398811094316261	0.690032401751366	0.999958567383643	Rfx8	none
Gm3646	0.315225712661046	-1.84078792575134	4.04807699296828	-0.454731451241881	0.649302451162629	0.999958567383643	Gm3646	none
Map4k4	8280.0668151791	0.0293071518057631	0.168559094516025	0.173868706935756	0.861968646253378	0.999958567383643	Map4k4	none
Il1r2	15.927936972131	-0.487246849781043	0.990261544332562	-0.492038545341522	0.622692094933964	0.999958567383643	Il1r2	none
Il1r1	616.323138885375	-0.151097749548469	0.21083689936613	-0.716657046289033	0.473585735780222	0.999958567383643	Il1r1	none
Il1rl2	356.667696794826	-0.0862453877540506	0.216386360863997	-0.398571275054889	0.690209130643764	0.999958567383643	Il1rl2	none
Il1rl1	11.542405142717	-0.0701500955974769	1.11912623503956	-0.0626829158329909	0.950019001827905	0.999958567383643	Il1rl1	none
Il18r1	6.19323480488199	-0.227203003011787	1.1449587734922	-0.198437715201573	0.842702611643421	0.999958567383643	Il18r1	none
Il18rap	9.19351335189091	0.688002860289132	1.79984590973594	0.382256534610827	0.702271091378277	0.999958567383643	Il18rap	none
Slc9a4	2.74912934544455	-0.475098716672908	3.21525268595081	-0.147764036944553	0.882528992074121	0.999958567383643	Slc9a4	none
Slc9a2	128.289329201768	-0.813716293810469	0.545682308776334	-1.49119053471825	0.135911478029258	0.999958567383643	Slc9a2	none
Mfsd9	135.896571948362	-0.18530338941582	0.322526228302957	-0.57453742720657	0.565604181158748	0.999958567383643	Mfsd9	none
Tmem182	26.7349637069402	-0.180211575859798	0.921552140787567	-0.195552229639212	0.844960653485081	0.999958567383643	Tmem182	none
Pou3f3	2805.37430460228	-0.0199670919444171	0.175372454725527	-0.113855348467736	0.909352462077172	0.999958567383643	Pou3f3	none
Mrps9	747.538297227415	0.33259653537073	0.206550464732669	1.61024346181548	0.107344716677159	0.999958567383643	Mrps9	none
Gpr45	42.4179463000742	-0.373170061597199	0.504664272729612	-0.739442202989342	0.459638523445607	0.999958567383643	Gpr45	none
Tgfbrap1	1284.97638906008	-0.0572006464516126	0.169129153876429	-0.3382068977499	0.735207278172312	0.999958567383643	Tgfbrap1	none
AI597479	1161.75782404478	-0.0246543460410146	0.179007725113626	-0.137727832837187	0.890455521596758	0.999958567383643	AI597479	none
Fhl2	371.639397604567	0.140345389713374	0.310341125219229	0.452229428549734	0.651103709806395	0.999958567383643	Fhl2	none
Nck2	2284.26386047144	-0.0172093634115392	0.14596347028338	-0.117901851594294	0.906145426122697	0.999958567383643	Nck2	none
Ecrg4	73.9010308902033	0.0514862785860418	0.650295411188208	0.0791736766094766	0.936894481873679	0.999958567383643	Ecrg4	none
Uxs1	617.991633985172	0.0632048909675055	0.19357551617766	0.326512837034086	0.744036378487639	0.999958567383643	Uxs1	none
Tpp2	1689.21823816706	0.155805810518912	0.19121578626168	0.814816671598919	0.41517725650286	0.999958567383643	Tpp2	none
Mettl21c	6.10784725602456	-1.62475029261034	1.46676459950054	-1.10771032595387	0.267986938421083	0.999958567383643	Mettl21c	none
Gm8251	12.3396945826431	0.320991390289013	0.974965990424044	0.329233422951916	0.741979261986496	0.999958567383643	Gm8251	none
Tex30	429.316340403064	0.0430204434223252	0.205570417864723	0.209273512547097	0.834234727895056	0.999958567383643	Tex30	none
Poglut2	1899.17387250301	-0.00142250838441618	0.162759917136868	-0.00873991833763322	0.993026642873848	0.999958567383643	Poglut2	none
Bivm	752.164342578501	0.08233853004376	0.23573361056291	0.349286339979876	0.726874352565787	0.999958567383643	Bivm	none
Ercc5	1739.70876940838	0.0831233101544508	0.142782596530573	0.582166959939352	0.560454226008473	0.999958567383643	Ercc5	none
Mettl21e	1.24905932622125	-0.0317558227845365	3.87107873799249	-0.00820335232989986	0.993454745239704	0.999958567383643	Mettl21e	none
Gulp1	1043.96868878771	0.0434393021747063	0.2420900765584	0.179434460066467	0.857596575231228	0.999958567383643	Gulp1	none
Col3a1	66934.4148173972	-0.0643411094425377	0.171456086470217	-0.375262907063461	0.707464949633465	0.999958567383643	Col3a1	none
Col5a2	14183.7657322644	0.0413083910861327	0.167548975663303	0.246545172374815	0.805260240833081	0.999958567383643	Col5a2	none
Wdr75	1631.0999384944	0.0397171758117129	0.197540654088107	0.201058237834923	0.84065303650558	0.999958567383643	Wdr75	none
Slc40a1	476.451882124058	0.0110002472135508	0.204873636358089	0.0536928392012525	0.957179888063336	0.999958567383643	Slc40a1	none
Dnah7b	98.3383688912449	0.425024024242851	0.380531612506701	1.11692172285783	0.264027795656169	0.999958567383643	Dnah7b	none
Dnah7c	36.39419017085	-0.547809631367067	0.537196537324846	-1.01975644536927	0.307843984263256	0.999958567383643	Dnah7c	none
Slc39a10	3644.81957029723	0.025424106791198	0.229732637607396	0.110668240507676	0.911879431641648	0.999958567383643	Slc39a10	none
Tmeff2	133.705129684392	1.49853941658386	0.599571136572003	2.49935216219986	0.0124420600424567	0.999958567383643	Tmeff2	up
Cavin2	429.455588100704	0.00328442411943951	0.311140484943116	0.010556080865015	0.99157762247428	0.999958567383643	Cavin2	none
Nabp1	119.583931583433	-0.148369147450058	0.29545374298312	-0.502173862994636	0.615545226658261	0.999958567383643	Nabp1	none
Myo1b	3340.35438904846	0.102605029029163	0.185665457989096	0.552633915540655	0.580514113280245	0.999958567383643	Myo1b	none
Stat4	11.7922478266878	-0.507688921191191	1.03879038536809	-0.488730862686312	0.625032250859948	0.999958567383643	Stat4	none
Stat1	445.230608048624	0.117167697196846	0.251643188011946	0.465610446769907	0.641494363912707	0.999958567383643	Stat1	none
Gls	3500.68550453105	0.0945493865222866	0.153128388735714	0.617451716843116	0.536936819038972	0.999958567383643	Gls	none
Nab1	636.074628434059	-0.132298807979872	0.233835311387911	-0.565777714215286	0.571544897977478	0.999958567383643	Nab1	none
Nemp2	1195.94924629017	-0.0497873410835763	0.219906434038923	-0.226402384728607	0.820888473336917	0.999958567383643	Nemp2	none
Mfsd6	145.838544200928	0.0610268425112204	0.450475507565444	0.135472054498667	0.892238657827993	0.999958567383643	Mfsd6	none
Inpp1	613.681937399103	-0.129613456857987	0.229551791547295	-0.564637095551845	0.572320628338285	0.999958567383643	Inpp1	none
Hibch	400.508158319433	0.0111430882487038	0.262775145875178	0.0424054117127078	0.966175514308765	0.999958567383643	Hibch	none
1700019D03Rik	127.6260091431	0.697546927592652	0.701362838958637	0.994559290635286	0.319950655253752	0.999958567383643	1700019D03Rik	none
Mstn	121.239583799176	0.123983929576805	1.28267627175609	0.0966603439284499	0.922996133269206	0.999958567383643	Mstn	none
1700019A02Rik	7.61804658029341	0.799341251048225	1.0726065230875	0.745232509632066	0.456131172992234	0.999958567383643	1700019A02Rik	none
Pms1	278.244625160101	-0.137347358321025	0.251124691708197	-0.546928927564879	0.584427561061894	0.999958567383643	Pms1	none
Ormdl1	466.794714959937	-0.120547041279863	0.27704856762826	-0.435111584628768	0.663481435049537	0.999958567383643	Ormdl1	none
Osgepl1	297.104525185404	0.00514464644535653	0.278519564524673	0.0184714005787582	0.985262792704344	0.999958567383643	Osgepl1	none
Asnsd1	2088.9059954257	-0.132919079979718	0.172357387781156	-0.771182957057151	0.44059849462401	0.999958567383643	Asnsd1	none
Asdurf	175.567391840794	-0.00860777602808552	0.572694337254851	-0.0150303145467545	0.988007995600496	0.999958567383643	Asdurf	none
Dnah7a	29.3083526766109	0.261466888369738	0.646605557021116	0.404368452344123	0.6859417953825	0.999958567383643	Dnah7a	none
Stk17b	259.966684381079	-0.153946778446876	0.30261276864564	-0.508725322913085	0.610944769947707	0.999958567383643	Stk17b	none
Hecw2	480.646212020641	-0.0952672486179468	0.276108466225103	-0.345035593875192	0.730067611926415	0.999958567383643	Hecw2	none
Ccdc150	17.0221029280892	0.219224137201898	0.722802597365385	0.303297384377103	0.761663239337357	0.999958567383643	Ccdc150	none
Gtf3c3	876.65901025451	0.126510096111133	0.230664839191	0.54845851909999	0.583377104278821	0.999958567383643	Gtf3c3	none
Gm34066	0.933833613560207	0.960342852057126	3.94255822263311	0.24358368293563	0.807553266844639	0.999958567383643	Gm34066	none
Pgap1	658.921022560713	0.0879152254767339	0.225501819290184	0.389864816849222	0.69663651146938	0.999958567383643	Pgap1	none
Ankrd44	1854.20543932949	-0.0675112258499694	0.169296089857654	-0.398776049149946	0.690058226368425	0.999958567383643	Ankrd44	none
Sf3b1	14066.3377370212	0.0612754621698008	0.153959071873724	0.397998386350747	0.690631375214178	0.999958567383643	Sf3b1	none
Coq10b	403.2070045293	0.0242424471657657	0.219826566337935	0.110279879132071	0.91218741405098	0.999958567383643	Coq10b	none
Hspd1	7282.87877805907	-0.121328170776078	0.194183817791018	-0.624810924804517	0.532095159627737	0.999958567383643	Hspd1	none
Hspe1	2889.02585132782	-0.0304437177382122	0.207137951353922	-0.146973152622308	0.88315321127188	0.999958567383643	Hspe1	none
Mob4	1720.6475592766	0.156457998512859	0.155310334829614	1.00738948689091	0.313747641443635	0.999958567383643	Mob4	none
Rftn2	1476.63399127352	0.106604752284693	0.228082950592631	0.467394656232309	0.640217545118694	0.999958567383643	Rftn2	none
Mars2	177.381006567182	0.29302401624245	0.318484755486199	0.920056646966098	0.357543157847609	0.999958567383643	Mars2	none
Boll	1.29038616031251	1.59485827844511	2.76747472328206	0.576286484218978	0.564421556925902	0.999958567383643	Boll	none
Plcl1	276.533916754392	-0.0799651194232535	0.263758620626138	-0.303175377674571	0.761756212276831	0.999958567383643	Plcl1	none
Satb2	5326.43119340761	-0.54966223622781	0.310944863338245	-1.76771608421744	0.0771083797050605	0.999958567383643	Satb2	none
1700066M21Rik	684.473745386055	-0.0466938014754386	0.205106315946294	-0.227656575371698	0.819913233789571	0.999958567383643	1700066M21Rik	none
Tyw5	464.576764542221	0.364583158526158	0.266834252360228	1.36632818051398	0.17183597973413	0.999958567383643	Tyw5	none
Maip1	510.302033769746	0.0289287932345872	0.224273497233645	0.128988906809839	0.897366426580533	0.999958567383643	Maip1	none
Spats2l	3163.36434334759	0.124429407536167	0.146857510307661	0.847279837956479	0.396839161952408	0.999958567383643	Spats2l	none
Kctd18	934.866679892532	0.11026099310024	0.161647635679631	0.682107057345185	0.495171258404426	0.999958567383643	Kctd18	none
Sgo2a	1372.2183537491	0.145269053338393	0.226242294647816	0.642095031632034	0.520811481641508	0.999958567383643	Sgo2a	none
Aox1	24.0237391978396	0.0815082443444726	0.719318450785603	0.113313156718632	0.90978228686847	0.999958567383643	Aox1	none
Aox3	116.135010975118	0.330814272866191	0.881170135115932	0.375426106358753	0.707343592341406	0.999958567383643	Aox3	none
Aox4	18.963892023519	-0.263436712711882	0.818987032225715	-0.321661640961463	0.747709040664826	0.999958567383643	Aox4	none
Aox2	5.82611890419498	0.180235750949433	1.35292118587279	0.133219697371477	0.89401963344312	0.999958567383643	Aox2	none
LOC118567643	32.2303654711155	-0.176312279005059	0.632236744605549	-0.278870661203122	0.780344084646603	0.999958567383643	LOC118567643	none
Bzw1	9818.52099816844	-0.0105877511471535	0.179815225544134	-0.0588812828007983	0.953046666343347	0.999958567383643	Bzw1	none
Clk1	7992.95065496068	0.0970184778205887	0.187027214153778	0.518739897076252	0.603942135538407	0.999958567383643	Clk1	none
Ppil3	532.256233069718	-0.0094804271004365	0.209502371965552	-0.0452521229783277	0.963906348642539	0.999958567383643	Ppil3	none
Nif3l1	1257.39395385282	-0.0325330336709043	0.174633313062419	-0.186293400155995	0.852214682785	0.999958567383643	Nif3l1	none
Orc2	1211.09869776029	-0.0480869817039451	0.150336170688021	-0.319863020880954	0.74907217136399	0.999958567383643	Orc2	none
Fam126b	558.490695037291	0.162426166807521	0.209371556265503	0.775779526620842	0.437879174332589	0.999958567383643	Fam126b	none
Ndufb3	827.701678536015	0.177489399727552	0.254511127966668	0.697373828584802	0.485568875672574	0.999958567383643	Ndufb3	none
Flacc1	5.55826002894621	-0.18523884178368	1.23813505413218	-0.149611176232722	0.881071390076913	0.999958567383643	Flacc1	none
Cflar	1163.70926507128	0.113100743285875	0.240772290920092	0.469741525711575	0.63853969590395	0.999958567383643	Cflar	none
Casp8	610.804675139919	0.011769544239839	0.220281034613215	0.0534296756890795	0.957389561194247	0.999958567383643	Casp8	none
Gm28802	1.80573230865844	0.875307500118725	2.51073016936679	0.348626670758283	0.727369602147062	0.999958567383643	Gm28802	none
Trak2	1457.65240388545	0.0176157857613912	0.251492952212619	0.0700448485987724	0.94415796325397	0.999958567383643	Trak2	none
Stradb	716.790927485568	0.111420722723458	0.184940578585053	0.60246768759954	0.546862865625065	0.999958567383643	Stradb	none
C2cd6	2.48613101755347	1.09767000272021	2.73536134114491	0.401288848463718	0.688207472888779	0.999958567383643	C2cd6	none
Tmem237	575.426983692696	0.0673881467793274	0.266288061054975	0.253064844561	0.80021810478106	0.999958567383643	Tmem237	none
Mpp4	256.875740982214	0.0821422956784364	0.32506667844644	0.252693681404108	0.800504930971213	0.999958567383643	Mpp4	none
Als2	830.449195344779	0.0367731916077241	0.187817408630384	0.195792242454436	0.844772782185491	0.999958567383643	Als2	none
Cdk15	4.63677529573137	-0.181937058790282	2.00651093654893	-0.0906733451965142	0.927752150815927	0.999958567383643	Cdk15	none
Fzd7	3730.21462306245	-0.105370071127902	0.156496944788704	-0.673304333641582	0.500753696312589	0.999958567383643	Fzd7	none
Gm973	591.461926527361	0.0593232534968191	0.230054334681954	0.257866271369468	0.796510116269818	0.999958567383643	Gm973	none
Sumo1	3161.03331666455	-0.0305949470094325	0.183182877275919	-0.167018596194168	0.867355416798514	0.999958567383643	Sumo1	none
Nop58	2416.01935954851	-0.0274274523165186	0.215308218292129	-0.127386927141374	0.89863416257537	0.999958567383643	Nop58	none
Bmpr2	3712.75639255057	0.11975697452427	0.22872315231265	0.523589209546089	0.600564288201752	0.999958567383643	Bmpr2	none
Fam117b	1488.52499847755	0.0487816629262327	0.158392694118003	0.307979248650763	0.758098122564219	0.999958567383643	Fam117b	none
Ica1l	57.935465886526	0.91341437677813	0.600058592667576	1.52220864418843	0.127956809875589	0.999958567383643	Ica1l	none
Wdr12	712.682275940878	-0.0189262393009095	0.211153587883367	-0.089632572624641	0.928579199365137	0.999958567383643	Wdr12	none
Carf	416.751583243452	-0.0106003428546732	0.207976754705487	-0.0509688828911876	0.959350316162462	0.999958567383643	Carf	none
Nbeal1	795.639336206938	0.152756209741964	0.241427571355048	0.632720649446115	0.526916082740228	0.999958567383643	Nbeal1	none
Cyp20a1	381.832172909303	-0.198807920767738	0.283357859712533	-0.701614280152416	0.4829197436067	0.999958567383643	Cyp20a1	none
Abi2	1826.51183719218	0.0540537128490425	0.196386231046706	0.275241866809833	0.783130423580717	0.999958567383643	Abi2	none
Raph1	1695.93440975024	0.187419813963987	0.307760910869215	0.608978617312555	0.542538612146136	0.999958567383643	Raph1	none
Gm11578	15.1457890798908	0.946138490013024	1.24217091138527	0.761681409008275	0.446250173728365	0.999958567383643	Gm11578	none
Cd28	0.315225712661046	-1.84078792575134	4.04807699296828	-0.454731451241881	0.649302451162629	0.999958567383643	Cd28	none
Ctla4	0.320234314012945	-1.86041045561331	4.0462036328308	-0.45979160329895	0.645665810774926	0.999958567383643	Ctla4	none
Icos	33.8975099871619	-0.193370656986298	0.560423256617052	-0.345043955087738	0.730061326171916	0.999958567383643	Icos	none
Pard3b	626.067659971003	-0.330426450646659	0.268009871412458	-1.23288910555889	0.217617140597087	0.999958567383643	Pard3b	none
Nrp2	4336.50618362579	-0.0612335966000159	0.256011784606591	-0.239182726272201	0.810963896426703	0.999958567383643	Nrp2	none
Ino80d	1820.57107833923	0.0726770304901006	0.143019007808327	0.508163436481826	0.611338730405702	0.999958567383643	Ino80d	none
Ndufs1	1622.60596863155	0.164006573992092	0.20336486185638	0.806464659110659	0.419974977596627	0.999958567383643	Ndufs1	none
Eef1b2	18514.0785066798	-0.0705166639671363	0.156196657724242	-0.451460773838261	0.651657490356268	0.999958567383643	Eef1b2	none
Gpr1	1.00746628760334	-1.29224031244298	3.56091694296697	-0.362895381481793	0.716683036958485	0.999958567383643	Gpr1	none
Zdbf2	935.39760782018	0.102562987067495	0.217132805522166	0.472351411021695	0.636675979955049	0.999958567383643	Zdbf2	none
Adam23	459.689138792267	0.440586133281903	0.347215041258177	1.26891430649255	0.204471629178871	0.999958567383643	Adam23	none
Dytn	2.47443160359664	4.7093150369104	3.79933000404884	1.23951197497765	0.21515595681169	0.999958567383643	Dytn	none
Mdh1b	1.00245768625144	-1.28289438956734	3.56573358680886	-0.359784139318007	0.71900856503165	0.999958567383643	Mdh1b	none
Fastkd2	437.012556589352	0.209869749573651	0.223006355110805	0.94109313373322	0.346657133923176	0.999958567383643	Fastkd2	none
4933402D24Rik	4.12186265941056	-3.59535193226873	1.99677458906052	-1.80057977097973	0.0717691399612623	0.999958567383643	4933402D24Rik	none
Klf7	897.254272322374	0.313654767930195	0.267063684658656	1.17445682789515	0.240212094597261	0.999958567383643	Klf7	none
Creb1	2725.87920596511	0.0464943387927862	0.201063112567625	0.231242509871861	0.817126406704862	0.999958567383643	Creb1	none
Mettl21a	587.31352617567	-0.0822527604604991	0.209056220675533	-0.39344804088925	0.693988593179547	0.999958567383643	Mettl21a	none
Ccnyl1	1139.94446029506	-0.0919480462589156	0.174688943721071	-0.526352980906055	0.598642978147736	0.999958567383643	Ccnyl1	none
Fzd5	292.940736736268	-0.204565784721843	0.367881281698737	-0.55606467330231	0.578166643882119	0.999958567383643	Fzd5	none
Plekhm3	304.816576928675	-0.198562703755047	0.229008644199743	-0.867053313419289	0.385912799169661	0.999958567383643	Plekhm3	none
Akr1cl	1.4854979946455	1.87571554050693	3.14268030570741	0.596852163772575	0.55060608736034	0.999958567383643	Akr1cl	none
Cryge	0.911519106955583	0.909984952677797	3.6661155517968	0.248215022091108	0.80396804403512	0.999958567383643	Cryge	none
Crygb	6.3022450230727	-0.246629524245026	1.88364831754649	-0.1309318315673	0.895829233484161	0.999958567383643	Crygb	none
D630023F18Rik	14.2379930232789	0.649616928093074	1.12155746972336	0.579209666583834	0.562447709068786	0.999958567383643	D630023F18Rik	none
Idh1	2720.22459747674	0.196581373516418	0.153301620851821	1.28231764559378	0.19973124043655	0.999958567383643	Idh1	none
Pikfyve	1183.77201459429	-0.0656475489500117	0.178100797648478	-0.368597725651864	0.712427591057123	0.999958567383643	Pikfyve	none
Pth2r	47.404948874272	0.604227592178223	0.500242261479175	1.20786994363805	0.227097292361139	0.999958567383643	Pth2r	none
Map2	1244.25316388538	0.223971857976725	0.316386713892114	0.707905383324971	0.479004016452549	0.999958567383643	Map2	none
Unc80	28.8633780949597	0.855787113095165	0.814702227361311	1.05042932786243	0.293520767626081	0.999958567383643	Unc80	none
Rpe	1030.68446758357	0.0692764159222555	0.215367788517	0.3216656325409	0.747706016418533	0.999958567383643	Rpe	none
Kansl1l	1387.26374875463	0.148617696224434	0.18784191508411	0.791184950163476	0.428836072439052	0.999958567383643	Kansl1l	none
Acadl	949.057866135815	0.34564741006163	0.188154648036021	1.83703891277487	0.0662041510701309	0.999958567383643	Acadl	none
Gm15793	33.7722695094969	0.0508234449300227	0.684357790660597	0.0742644353927261	0.940799975303663	0.999958567383643	Gm15793	none
Myl1	826.667580962723	0.28549046690119	0.819154486635613	0.348518468199742	0.72745084657514	0.999958567383643	Myl1	none
Lancl1	1635.53352795879	0.114416518910233	0.161519242609917	0.708377014784292	0.478711162351046	0.999958567383643	Lancl1	none
Cps1	9.22571193315706	0.00618641239817094	1.04484029143194	0.00592091676488906	0.995275819530312	0.999958567383643	Cps1	none
Erbb4	63.4490067716242	0.0740583708713287	0.623308740322418	0.118814908375937	0.905421997177746	0.999958567383643	Erbb4	none
Ikzf2	504.874501050628	-0.0348649546196635	0.215215003249881	-0.162000576600984	0.871305399806272	0.999958567383643	Ikzf2	none
Spag16	16.9849618424745	-0.731695829663838	0.735987799955087	-0.99416842196092	0.320140878914239	0.999958567383643	Spag16	none
Vwc2l	1.5465197522479	4.03192324365966	3.93459998879371	1.02473523487601	0.3054881328285	0.999958567383643	Vwc2l	none
Bard1	702.809104266024	-0.186933371982599	0.199237258426032	-0.938245052453376	0.348118490458257	0.999958567383643	Bard1	none
Abca12	5.87689464254696	1.63994932198695	1.30183843611923	1.25971800838484	0.207771106626846	0.999958567383643	Abca12	none
Atic	2216.41886201937	-0.181466920632766	0.181101257749938	-1.00201910736221	0.31633436458454	0.999958567383643	Atic	none
Fn1	21667.1089355749	0.025810371389382	0.147409172672563	0.175093387483519	0.861006254033561	0.999958567383643	Fn1	none
Mreg	63.9668520708982	0.44461473446268	0.562371845617667	0.79060631844816	0.429173758582656	0.999958567383643	Mreg	none
Pecr	227.190392584508	0.00878598612233775	0.269656525989656	0.0325821379256172	0.974007814138055	0.999958567383643	Pecr	none
Tmem169	288.368091047397	0.200993067012679	0.269160888298603	0.746739499498533	0.455220821736652	0.999958567383643	Tmem169	none
Xrcc5	801.427544827291	0.126333968432746	0.20317653089097	0.621794101310549	0.534077265514574	0.999958567383643	Xrcc5	none
Marchf4	35.3580880170489	1.48075622685792	0.964497463290683	1.53526191951387	0.124719504066224	0.999958567383643	Marchf4	none
Smarcal1	1260.7179608167	0.303943379319734	0.196330549248684	1.54812065917842	0.12159324899109	0.999958567383643	Smarcal1	none
Ankar	0.602215156506003	-0.128687484858754	4.01948496707017	-0.0320159139573932	0.974459359900407	0.999958567383643	Ankar	none
Rpl37a	14599.4927422843	0.0728441338938658	0.228463026565214	0.318844300493728	0.749844583161758	0.999958567383643	Rpl37a	none
Igfbp2	7231.3721117668	0.232471840927506	0.274515531786009	0.846844036164494	0.397082059373055	0.999958567383643	Igfbp2	none
Igfbp5	75980.426979096	0.0582266577974999	0.259058325036829	0.224762735531553	0.822163857082226	0.999958567383643	Igfbp5	none
Tns1	3850.95842033205	-0.0679910062909972	0.141200736966914	-0.481520194238993	0.630146830732943	0.999958567383643	Tns1	none
Rufy4	23.329124329303	0.188143640080905	0.875828045276058	0.214818012617537	0.829909208694911	0.999958567383643	Rufy4	none
Cxcr2	4.50075392374836	-0.584261176179592	1.57037206533665	-0.372052705900839	0.709853607873385	0.999958567383643	Cxcr2	none
Cxcr1	2.55037585009713	0.00362048411066537	1.94452778305409	0.00186188345685605	0.998514432794074	0.999958567383643	Cxcr1	none
Arpc2	2654.94657681797	0.0796830985135923	0.153620671175065	0.518700366975913	0.603969705746566	0.999958567383643	Arpc2	none
Gpbar1	2.44241350682812	1.2755568407808	2.81054207678419	0.453847267157903	0.649938760287922	0.999958567383643	Gpbar1	none
Aamp	5082.94293235229	0.030709581174834	0.150421152980793	0.2041573313745	0.838230553696136	0.999958567383643	Aamp	none
Pnkd	2150.67360841432	-0.115548223204643	0.147472295540718	-0.783524951455982	0.433318907282592	0.999958567383643	Pnkd	none
Tmbim1	756.555710393631	-0.0469677942411214	0.189223775772221	-0.248212963986402	0.803969636350336	0.999958567383643	Tmbim1	none
Catip	42.0988096698782	1.0752064846527	0.558807851645984	1.9241076901222	0.0543410863671583	0.999958567383643	Catip	none
Slc11a1	46.3234551821986	-0.156161297728849	0.637478995028599	-0.244966969808696	0.806482006535745	0.999958567383643	Slc11a1	none
Ctdsp1	5266.76437430632	-0.0982186117210667	0.122254239962496	-0.803396362786249	0.421745676642675	0.999958567383643	Ctdsp1	none
Vil1	18.3393842862368	0.327608316214968	0.704047909547249	0.465321055246997	0.641701558830853	0.999958567383643	Vil1	none
Usp37	1461.59830360304	-0.221770692863654	0.201948663005063	-1.09815380584171	0.2721373336095	0.999958567383643	Usp37	none
Cnot9	2474.09123584892	-0.184351756730183	0.175298239517742	-1.05164636699917	0.292961826232404	0.999958567383643	Cnot9	none
Plcd4	66.4161402506954	-0.130809699791351	0.420675828664619	-0.310951309483574	0.755837637251502	0.999958567383643	Plcd4	none
Zfp142	1519.91698257705	0.0392792298703782	0.196746863326385	0.199643487099551	0.841759414586599	0.999958567383643	Zfp142	none
Bcs1l	782.393364769838	0.026544164210317	0.172997742218923	0.153436477666433	0.878054080436037	0.999958567383643	Bcs1l	none
Rnf25	2485.33887992832	0.185332421583526	0.234212905838494	0.791298929151774	0.428769573176254	0.999958567383643	Rnf25	none
Stk36	966.686438122318	0.0401666323227856	0.200555378661437	0.20027701371496	0.841263938747179	0.999958567383643	Stk36	none
Ttll4	3191.76001273088	-0.0813485155634264	0.142925982059474	-0.569165342726671	0.569243937860988	0.999958567383643	Ttll4	none
Cyp27a1	297.05293944603	-0.215897066350418	0.41907176220429	-0.515179226619358	0.606427783870368	0.999958567383643	Cyp27a1	none
Prkag3	54.8181369323431	-0.0797743510672246	0.713846226194368	-0.111752851160277	0.911019372580848	0.999958567383643	Prkag3	none
Wnt6	645.797981110081	-0.294080518232894	0.199388088287646	-1.47491518053295	0.140235348513021	0.999958567383643	Wnt6	none
Wnt10a	156.265822585906	-0.386876621848279	0.361516917514462	-1.0701480431626	0.284552676820523	0.999958567383643	Wnt10a	none
Cdk5r2	107.279069396777	1.73094354586359	0.861398734965193	2.00945680043694	0.0444887116556591	0.999958567383643	Cdk5r2	up
Fev	1.55506109755284	1.95229556257371	3.10890613870979	0.627968640887924	0.53002448321623	0.999958567383643	Fev	none
Cryba2	0.911519106955583	0.909984952677797	3.6661155517968	0.248215022091108	0.80396804403512	0.999958567383643	Cryba2	none
Cfap65	5.27772917449547	-0.801360901945328	1.62323916360383	-0.493680118070951	0.621532108667736	0.999958567383643	Cfap65	none
Ihh	136.663417908446	-0.0456983191863752	0.503712628263867	-0.0907229968481878	0.927712697139919	0.999958567383643	Ihh	none
Nhej1	192.289592425647	0.222026296657639	0.280468090762239	0.791627653806283	0.42857781749682	0.999958567383643	Nhej1	none
Slc23a3	98.2597525712669	-0.0150412367181565	0.371719516518252	-0.0404639413583708	0.96772325411153	0.999958567383643	Slc23a3	none
Cnppd1	1658.99202933222	0.116228853262061	0.181107190573706	0.641768296962008	0.521023637025341	0.999958567383643	Cnppd1	none
Retreg2	1628.44534537118	-0.14306722756434	0.183315853351998	-0.780441107238155	0.435131279683401	0.999958567383643	Retreg2	none
Zfand2b	781.066702406362	-0.0548270848163905	0.206076543253008	-0.266052040425955	0.790199130340938	0.999958567383643	Zfand2b	none
Abcb6	950.129447916698	0.132355701885331	0.233728289028212	0.566280198411733	0.571203319163475	0.999958567383643	Abcb6	none
Atg9a	1794.20402760161	-0.109483136242433	0.161069035325794	-0.679728018616253	0.496676691585577	0.999958567383643	Atg9a	none
Ankzf1	2630.21299731082	0.0113695683120917	0.227794829695761	0.049911441481252	0.960192959685078	0.999958567383643	Ankzf1	none
Glb1l	3173.50193127031	0.0535005378936378	0.21323544566875	0.25089889594035	0.801892278029292	0.999958567383643	Glb1l	none
Stk16	2600.39669709267	-0.0876386990523758	0.144972885724443	-0.604517862870956	0.54549939680036	0.999958567383643	Stk16	none
Tuba4a	279.516561578822	-0.0808648977704734	0.282722770719525	-0.286021877773317	0.774861365180245	0.999958567383643	Tuba4a	none
Dnajb2	1471.53806219361	-0.0562286876288644	0.202763282216114	-0.277311981806121	0.781540560066439	0.999958567383643	Dnajb2	none
Ptprn	205.340352507043	1.96664902689903	1.3411999557908	1.46633543969918	0.142556925102844	0.999958567383643	Ptprn	none
Resp18	16.794045793318	2.47368419895967	1.55911263977671	1.58659748875741	0.112603836568893	0.999958567383643	Resp18	none
Dnpep	1176.81028863553	-0.179087797760318	0.284400674255687	-0.629702437341311	0.528889287594665	0.999958567383643	Dnpep	none
Des	822.48249489774	0.135076714093136	0.464962902931845	0.290510733741131	0.771425540358151	0.999958567383643	Des	none
Speg	3392.52660964768	0.0846946629854591	0.190668828908463	0.444197740502826	0.656899625705741	0.999958567383643	Speg	none
Gmppa	1451.82512640665	-0.165713562789039	0.213307051106963	-0.776878035344185	0.437230731223994	0.999958567383643	Gmppa	none
Asic4	22.0034533211331	0.354823713101873	0.903720209715732	0.392625626036939	0.694596009609295	0.999958567383643	Asic4	none
Chpf	1571.10581361634	-0.0324850055139879	0.229761771394924	-0.141385598294989	0.887565330877925	0.999958567383643	Chpf	none
Tmem198	101.130845071012	0.309344433289413	0.559933800738219	0.552466082386117	0.580629066269308	0.999958567383643	Tmem198	none
Obsl1	7494.01621269001	-0.100892503239296	0.178051681043892	-0.566647293908027	0.570953836337818	0.999958567383643	Obsl1	none
Inha	2251.80070996167	-0.119659070903576	0.168227001307769	-0.711295273489786	0.476901279897798	0.999958567383643	Inha	none
Stk11ip	2144.08318744129	-0.022142877481437	0.152470685680225	-0.145227112888291	0.884531559867809	0.999958567383643	Stk11ip	none
Slc4a3	5451.50781070774	-0.0740371587506349	0.176867960515963	-0.418601303111383	0.67550753707416	0.999958567383643	Slc4a3	none
Epha4	3901.06674733978	0.131511284813303	0.304248001381052	0.432250283375218	0.665559516938001	0.999958567383643	Epha4	none
Pax3	571.92992814637	0.0610489822025796	0.891866855007971	0.068450780360073	0.945426799706303	0.999958567383643	Pax3	none
Gm2102	131.484273266524	0.167603855465786	0.545263286443089	0.307381515742816	0.758552995918074	0.999958567383643	Gm2102	none
Sgpp2	67.6987345610169	-0.0631919496383641	0.564760948544642	-0.111891499936754	0.910909436348192	0.999958567383643	Sgpp2	none
Farsb	1181.76644038571	0.011913794695754	0.214122504945796	0.0556400864952049	0.955628529545942	0.999958567383643	Farsb	none
Mogat1	3.93884352341265	0.334256362539089	2.04287192002712	0.163620812084319	0.870029659836717	0.999958567383643	Mogat1	none
Utp14b	231.81074386338	-0.350822904844193	0.323225200419297	-1.08538227956575	0.277752377505133	0.999958567383643	Utp14b	none
Acsl3	1940.11680995627	-0.114954606171903	0.235391800264767	-0.488354335378729	0.625298880953932	0.999958567383643	Acsl3	none
Kcne4	351.961792807699	0.565115729811684	0.484436479832145	1.1665424742734	0.243395186184043	0.999958567383643	Kcne4	none
Scg2	99.1165937186931	0.24155704146901	0.759891592525313	0.317883555819132	0.750573266678171	0.999958567383643	Scg2	none
Ap1s3	124.371911262755	0.136347597252741	0.292617498909522	0.465958453478889	0.641245239399458	0.999958567383643	Ap1s3	none
Wdfy1	1544.47243587171	-0.0578006247479414	0.239691352907657	-0.24114605740579	0.8094419171903	0.999958567383643	Wdfy1	none
Mrpl44	714.31497181676	0.0420245521952614	0.170960908080933	0.245813810110128	0.805826366096164	0.999958567383643	Mrpl44	none
Serpine2	6790.82494030129	-0.10044918993164	0.147094439870032	-0.68288910186132	0.494676920903415	0.999958567383643	Serpine2	none
Fam124b	11.3634831055871	0.91626870079608	1.14376018112777	0.801102115561164	0.423072531577885	0.999958567383643	Fam124b	none
Cul3	2928.0681048877	-0.0472103708553297	0.164496026197431	-0.287000068917573	0.774112267464363	0.999958567383643	Cul3	none
Dock10	550.626438536176	0.512674903180556	0.356788100653782	1.43691704471401	0.15074156615778	0.999958567383643	Dock10	none
Nyap2	64.2241530243428	2.89565983613896	2.73388344409478	1.05917457541711	0.289520281665825	0.999958567383643	Nyap2	none
Irs1	3434.31168939241	-0.0341697046816716	0.172468640432588	-0.19812126190574	0.842950189952365	0.999958567383643	Irs1	none
Rhbdd1	195.475656051243	-0.0934020265015945	0.310601712743999	-0.300713172752455	0.763633223061754	0.999958567383643	Rhbdd1	none
Col4a4	16.3014285767759	-0.0624208782237395	0.861775044159443	-0.0724329146530618	0.942257391473694	0.999958567383643	Col4a4	none
Col4a3	6.46929388516358	0.194856999668402	1.15296118858597	0.169005688654084	0.86579216686899	0.999958567383643	Col4a3	none
Mff	1851.81710273933	-0.0714803689293312	0.181974293590854	-0.392804761149648	0.694463687870067	0.999958567383643	Mff	none
Tm4sf20	2.78046650456422	0.904210894617555	2.28665857332131	0.395428904501564	0.692526380865579	0.999958567383643	Tm4sf20	none
Agfg1	2363.49022711779	0.0640096478460484	0.191617354411008	0.334049324722182	0.738342338609621	0.999958567383643	Agfg1	none
Slc19a3	15.6930352238669	-0.207154966882492	0.974856814975787	-0.212497839375147	0.831718663224442	0.999958567383643	Slc19a3	none
Ccl20	1.52096190324926	-4.08770940455895	3.62614300602857	-1.12728852606282	0.259620511977436	0.999958567383643	Ccl20	none
Daw1	2.44119233533243	-0.11573372204264	2.2827946768093	-0.0506982617483598	0.959565961793654	0.999958567383643	Daw1	none
Sphkap	61.1068173957483	0.299419970081826	0.692270161589888	0.432518959641666	0.665364275370641	0.999958567383643	Sphkap	none
Pid1	464.623435597737	-0.179342915818774	0.32504471748632	-0.551748440047552	0.581120717078812	0.999958567383643	Pid1	none
Dner	139.944782265082	1.11338249787705	0.682156579817431	1.63215093252495	0.102647694454144	0.999958567383643	Dner	none
LOC118567658	4.14607943742828	0.217137680011246	2.07151710830096	0.104820606666069	0.916518158370096	0.999958567383643	LOC118567658	none
Trip12	5642.09781380705	0.0266474608634654	0.16720366641311	0.159371271187484	0.873376371871231	0.999958567383643	Trip12	none
Fbxo36	60.8238901375731	0.340179650970077	0.413643799960776	0.822397558001195	0.410850668740684	0.999958567383643	Fbxo36	none
Slc16a14	13.5758906640287	0.303346463178474	0.914481833428851	0.331714039677613	0.740105198268326	0.999958567383643	Slc16a14	none
A530032D15Rik	0.320234314012945	-1.86041045561331	4.0462036328308	-0.45979160329895	0.645665810774926	0.999958567383643	A530032D15Rik	none
Gm7609	0.694092766017971	0.220316057474869	3.98848782804961	0.0552379916833304	0.955948862138682	0.999958567383643	Gm7609	none
Gm7592	0.320234314012945	-1.86041045561331	4.0462036328308	-0.45979160329895	0.645665810774926	0.999958567383643	Gm7592	none
Gm2427	49.305570507034	0.0443805532141168	0.69635298320408	0.0637328399311391	0.949182955408827	0.999958567383643	Gm2427	none
Sp110	14.608466460788	-0.579488432208982	0.877506552795439	-0.660380746289504	0.509009524640393	0.999958567383643	Sp110	none
Sp140	9.99016090118817	-0.32129606118599	1.29526506943456	-0.248054293107935	0.804092399343014	0.999958567383643	Sp140	none
Sp100	5.08375380557765	1.02339498990511	1.31886919374907	0.775963980928218	0.437770253432237	0.999958567383643	Sp100	none
A630001G21Rik	162.022461172792	0.24717575522219	0.322171688179622	0.767217493935658	0.442952213404157	0.999958567383643	A630001G21Rik	none
Cab39	3373.78189022198	0.0318067748810799	0.163503676755309	0.194532474818167	0.845758970157991	0.999958567383643	Cab39	none
Itm2c	3935.47608731547	-0.371864556086415	0.197867479423303	-1.87936166756779	0.0601951266346752	0.999958567383643	Itm2c	none
Gpr55	9.94018174096185	-1.26146436099731	0.942605917772041	-1.33827333057587	0.180807352254859	0.999958567383643	Gpr55	none
2810459M11Rik	8.14392088916935	0.118607035599206	1.46563984868712	0.0809250892744566	0.935501527043566	0.999958567383643	2810459M11Rik	none
Psmd1	1727.74911123886	0.202237198279555	0.228396329598138	0.885466060839899	0.375905316628407	0.999958567383643	Psmd1	none
Htr2b	11.8970392391217	1.30441866959599	1.41979008948331	0.918740509078138	0.35823131597513	0.999958567383643	Htr2b	none
Armc9	426.39458101635	-0.0501900773780136	0.186598145681444	-0.268974148669713	0.787949576179279	0.999958567383643	Armc9	none
B3gnt7	180.174277018552	-0.252053421691904	0.327096504477163	-0.770578157338583	0.440957012163669	0.999958567383643	B3gnt7	none
Ncl	22553.4465071438	-0.00926014281344041	0.173451565865871	-0.053387484668782	0.957423176779905	0.999958567383643	Ncl	none
Nmur1	1.32815438109418	1.24329645840573	3.89252627237075	0.319406054425549	0.74941862032433	0.999958567383643	Nmur1	none
Tex44	0.320234314012945	-1.86041045561331	4.0462036328308	-0.45979160329895	0.645665810774926	0.999958567383643	Tex44	none
Ptma	56903.2340087389	0.0275249766451836	0.188392499747019	0.146104418605546	0.883838958307843	0.999958567383643	Ptma	none
Pde6d	1393.75011486709	0.0106080874211033	0.201995179609749	0.052516537481726	0.958117118512563	0.999958567383643	Pde6d	none
Cops7b	1207.48236416705	-0.0652230067904441	0.163428577032243	-0.399091811082564	0.68982555592291	0.999958567383643	Cops7b	none
Nppc	30.667760268992	-0.127485639132296	0.733949532409894	-0.173698099804903	0.86210273096056	0.999958567383643	Nppc	none
Dis3l2	558.683442033782	0.206562904823344	0.200169782613024	1.03193849804333	0.302100929658792	0.999958567383643	Dis3l2	none
Alpi	0.315225712661046	-1.84078792575134	4.04807699296828	-0.454731451241881	0.649302451162629	0.999958567383643	Alpi	none
Akp3	0.315225712661046	-1.84078792575134	4.04807699296828	-0.454731451241881	0.649302451162629	0.999958567383643	Akp3	none
Ecel1	23.686506583817	-0.127408849562111	0.634203418146344	-0.200895873337458	0.84077999453439	0.999958567383643	Ecel1	none
Prss56	2.87012491337186	0.185041166794082	2.25493121899869	0.082060670070571	0.934598468338063	0.999958567383643	Prss56	none
Chrnd	115.406552841033	-0.00057470124224544	0.662321277185804	-0.000867707654942537	0.999307669545709	0.999958567383643	Chrnd	none
Chrng	350.13784749116	0.14855709012585	0.896154673911082	0.165771707106658	0.868336612478305	0.999958567383643	Chrng	none
Eif4e2	2713.41648200328	-0.00924241883846282	0.158412855817551	-0.0583438685627106	0.95347472494612	0.999958567383643	Eif4e2	none
Efhd1	109.658823457154	0.553526962195203	0.714559282499612	0.774641063032449	0.43855178592078	0.999958567383643	Efhd1	none
Gigyf2	2190.0354320029	0.0510734219427102	0.141279346443485	0.361506640768195	0.717720741566662	0.999958567383643	Gigyf2	none
Kcnj13	11.622551389263	-0.0884999346404338	0.92610768204151	-0.0955611710782322	0.923869105005734	0.999958567383643	Kcnj13	none
Snorc	15.0452454036734	1.71910736223381	1.59683747167973	1.07657002839836	0.28167240003524	0.999958567383643	Snorc	none
Ngef	38.5009622640463	0.313781697730349	0.697767125103568	0.449694011714546	0.652931089817374	0.999958567383643	Ngef	none
Inpp5d	153.77857435855	-0.134711379109937	0.28006726221888	-0.48099652220207	0.630518970476901	0.999958567383643	Inpp5d	none
Atg16l1	1390.45817421634	0.00718568375159252	0.200265168622315	0.0358808463849456	0.971377368402924	0.999958567383643	Atg16l1	none
Sag	18.0497235205853	-0.164006490856567	0.725838686774003	-0.225954463223082	0.821236837474777	0.999958567383643	Sag	none
Dgkd	2445.48130525515	-0.0182655124650766	0.146326672946185	-0.124826951213428	0.900660550283625	0.999958567383643	Dgkd	none
Usp40	1869.83705067318	0.0335411239796454	0.148876282349722	0.225295281761905	0.821749569937315	0.999958567383643	Usp40	none
Ugt1a10	88.870018933609	-0.102331186109343	0.441634676627832	-0.231710034390208	0.816763237156908	0.999958567383643	Ugt1a10	none
Ugt1a9	88.870018933609	-0.102331186109343	0.441634676627832	-0.231710034390208	0.816763237156908	0.999958567383643	Ugt1a9	none
Ugt1a8	88.870018933609	-0.102331186109343	0.441634676627832	-0.231710034390208	0.816763237156908	0.999958567383643	Ugt1a8	none
Ugt1a7c	93.1499275922994	-0.182788957911885	0.438176746504033	-0.417158051791327	0.676562805633244	0.999958567383643	Ugt1a7c	none
Ugt1a6b	90.822249198336	-0.124220437368014	0.438971768827667	-0.282980469791398	0.777191808217693	0.999958567383643	Ugt1a6b	none
Ugt1a6a	97.0689405188956	-0.215321066970614	0.393195911229879	-0.547617767176446	0.583954387133279	0.999958567383643	Ugt1a6a	none
Ugt1a5	88.870018933609	-0.102331186109343	0.441634676627832	-0.231710034390208	0.816763237156908	0.999958567383643	Ugt1a5	none
Ugt1a2	88.870018933609	-0.102331186109343	0.441634676627832	-0.231710034390208	0.816763237156908	0.999958567383643	Ugt1a2	none
Dnajb3	195.208666071026	-0.100082345790728	0.269702799300296	-0.37108382282415	0.71057509971226	0.999958567383643	Dnajb3	none
Ugt1a1	89.8724766198605	-0.114911582778247	0.444322092815708	-0.258622257673576	0.795926708232042	0.999958567383643	Ugt1a1	none
Mroh2a	1054.34347051459	-0.105198342285821	0.193213783163242	-0.544466034273243	0.586120815522044	0.999958567383643	Mroh2a	none
Hjurp	11172.1675294131	0.067131363215016	0.198038438647425	0.338981480936296	0.734623681173926	0.999958567383643	Hjurp	none
Trpm8	0.630451425322093	-2.83288659095474	3.9784932498441	-0.712050118739236	0.476433741077634	0.999958567383643	Trpm8	none
Spp2	2.0012126487272	-4.48405870597297	3.92975812698243	-1.14105208541579	0.253848248778172	0.999958567383643	Spp2	none
Glrp1	3.07118437927285	1.14642290735558	2.16491690605398	0.529545916589093	0.596426800789093	0.999958567383643	Glrp1	none
Arl4c	1414.27923071276	-0.229377029537467	0.189987028948878	-1.2073299467154	0.227305102169781	0.999958567383643	Arl4c	none
Sh3bp4	1406.57986595957	-0.225952645878393	0.195003210259568	-1.15871244159328	0.246573417736498	0.999958567383643	Sh3bp4	none
Agap1	2025.83207125326	0.0135858341732175	0.228931885403127	0.0593444384092418	0.952677766729337	0.999958567383643	Agap1	none
Gbx2	90.5031156575014	0.585454828058914	0.939985244145512	0.622834062242241	0.533393572069595	0.999958567383643	Gbx2	none
LOC102637806	14.0771259898227	0.499243786837135	1.10821473084751	0.4504937291849	0.652354474769055	0.999958567383643	LOC102637806	none
Asb18	1.13660116007078	3.57562668866961	3.94490115125418	0.906391960552125	0.364728426518745	0.999958567383643	Asb18	none
Iqca	6.60568770641046	-2.06769863817204	1.20931245433497	-1.70981339914267	0.0873003844607701	0.999958567383643	Iqca	none
Ackr3	1569.23064057632	-0.266931316435402	0.199948387482933	-1.33500109601127	0.18187598773552	0.999958567383643	Ackr3	none
Cops8	2349.97722733939	-0.00186285784400639	0.152868925685291	-0.0121859811315834	0.990277234432898	0.999958567383643	Cops8	none
Col6a3	15398.4535266086	0.00517143558360795	0.289614111778011	0.0178562969596311	0.985753493423612	0.999958567383643	Col6a3	none
Mlph	42.4848839748598	-0.239875130883228	0.544454128042104	-0.440579138863059	0.65951770801465	0.999958567383643	Mlph	none
Prlh	0.922449470518948	-1.12903025059791	3.64887527505078	-0.309418701789472	0.757003045961908	0.999958567383643	Prlh	none
Rab17	40.9078031665929	0.214733859354538	0.659794267824189	0.325455781940434	0.744836143402374	0.999958567383643	Rab17	none
Lrrfip1	1290.41901936896	-0.0330238597436669	0.167079516199484	-0.19765355140386	0.843316133267428	0.999958567383643	Lrrfip1	none
Rbm44	14.4039644274473	-0.288995017342028	0.920812498144385	-0.313847844077278	0.753636604596513	0.999958567383643	Rbm44	none
Ramp1	84.0118693172942	-0.378387825085372	0.472434082921702	-0.800932529561131	0.423170706857087	0.999958567383643	Ramp1	none
Ube2f	914.43605590241	-0.031354192825588	0.168807155523337	-0.185739714222324	0.852648882748991	0.999958567383643	Ube2f	none
Scly	333.045912134162	0.0168181532609866	0.208342595104459	0.0807235469662569	0.935661810153077	0.999958567383643	Scly	none
Espnl	19.9499513634735	0.0572141722745865	0.731858730362343	0.0781765249234094	0.937687635254465	0.999958567383643	Espnl	none
Klhl30	56.0832979377114	-0.377111191089813	0.460333310006755	-0.819213345834737	0.41266470187157	0.999958567383643	Klhl30	none
Erfe	100.422764134762	-0.134000638199795	0.332231311042972	-0.403335368298454	0.686701526253893	0.999958567383643	Erfe	none
Ilkap	2084.07194125147	0.258272715537785	0.226207071503523	1.14175349966353	0.253556495899821	0.999958567383643	Ilkap	none
Hes6	2006.18383308754	0.144869781247955	0.246347165061655	0.588071639516117	0.556484208203061	0.999958567383643	Hes6	none
Per2	753.860308670511	-0.303453581727452	0.281804515418322	-1.07682299297793	0.281559351138804	0.999958567383643	Per2	none
Traf3ip1	797.372536958084	0.00643144064937304	0.185707242537963	0.0346321476829763	0.97237306672457	0.999958567383643	Traf3ip1	none
Asb1	792.704890255385	-0.0698480860016915	0.298721679782737	-0.233823290135796	0.815122167797947	0.999958567383643	Asb1	none
Twist2	3184.31641960796	0.452718109883416	1.04038824535351	0.435143430258181	0.663458320995741	0.999958567383643	Twist2	none
Hdac4	1994.1114766743	0.29755355715491	0.322455207566277	0.922774854221424	0.356124547627887	0.999958567383643	Hdac4	none
Ndufa10	1709.36215259531	0.248376994811327	0.192365969968266	1.2911690921856	0.196645050062635	0.999958567383643	Ndufa10	none
Cops9	657.410508086971	0.0919300376580604	0.272274130278339	0.337637797480366	0.73563615489508	0.999958567383643	Cops9	none
Otos	5.97560551675429	1.35247588830364	1.3140632950373	1.02923192011482	0.303370706043153	0.999958567383643	Otos	none
Gpc1	5562.40394807966	-0.104308916638452	0.18722879897737	-0.55712004354127	0.577445413937983	0.999958567383643	Gpc1	none
Ankmy1	865.659489461169	0.217038980635089	0.332374337824371	0.652995601452763	0.513759114191717	0.999958567383643	Ankmy1	none
Dusp28	220.389938280777	-0.0022988683231253	0.286504533097578	-0.0080238462486817	0.993597965656073	0.999958567383643	Dusp28	none
Rnpepl1	2525.46865209805	0.00166187813161796	0.178400236666506	0.00931544802109546	0.992567455343525	0.999958567383643	Rnpepl1	none
Capn10	985.22097730506	-0.0443512357571013	0.170552769528213	-0.260044066594677	0.794829782285808	0.999958567383643	Capn10	none
Gpr35	75.3289033587905	0.326224484398085	0.398218112886224	0.819210562858781	0.412666289395264	0.999958567383643	Gpr35	none
Kif1a	1296.04773767088	0.919280077622006	0.737201756923716	1.24698573896254	0.212402726696975	0.999958567383643	Kif1a	none
Mab21l4	24.2697547473597	-0.512906968063214	0.89281502606041	-0.574482903056013	0.565641066765549	0.999958567383643	Mab21l4	none
Crocc2	26.1632739708519	0.209805192715109	0.643923224015247	0.325823304534425	0.744558045593228	0.999958567383643	Crocc2	none
Sned1	4545.07120259454	0.174124333090497	0.316645493237553	0.549903083445643	0.582385849221818	0.999958567383643	Sned1	none
Mterf4	578.721381884313	0.0182553347090942	0.213809374967548	0.0853813576316052	0.931958213491673	0.999958567383643	Mterf4	none
Pask	609.576753989523	-0.119087040009933	0.253809168432437	-0.469199126041951	0.638927310125979	0.999958567383643	Pask	none
Ppp1r7	1179.6143639349	-0.00970066354561023	0.169071681821539	-0.0573760398021571	0.954245649021098	0.999958567383643	Ppp1r7	none
Ano7	16.051925212433	-0.196093996802294	0.767832998397982	-0.255386258745622	0.798424782927583	0.999958567383643	Ano7	none
Hdlbp	10721.3656269863	-0.00940860843542633	0.158189120732619	-0.0594769627130639	0.952572214078907	0.999958567383643	Hdlbp	none
Gm17415	5.69555975077322	-0.756938029810281	1.5509583694712	-0.488045356155084	0.625517714885072	0.999958567383643	Gm17415	none
Septin2	10027.5168402536	0.0859726083600475	0.14121892184791	0.608789581700944	0.542663920075337	0.999958567383643	Septin2	none
Farp2	281.538885155711	0.0508912166146415	0.249361318110227	0.204086251229013	0.83828609815965	0.999958567383643	Farp2	none
Stk25	5220.23389261788	0.0479568019133991	0.151970939180079	0.315565608610027	0.752332245077831	0.999958567383643	Stk25	none
Bok	465.22710625679	-0.133520754745906	0.206826144907502	-0.645570001827477	0.518557870007211	0.999958567383643	Bok	none
Thap4	812.698837609342	-0.183670176243945	0.179624772023141	-1.02252141603432	0.306534181807642	0.999958567383643	Thap4	none
Atg4b	1888.26357941299	-0.0222513221066378	0.198063713155636	-0.112344264136627	0.91055044622035	0.999958567383643	Atg4b	none
Dtymk	2374.97315000352	0.0896668289534771	0.22296006382543	0.402165425570038	0.687562285406091	0.999958567383643	Dtymk	none
Ing5	1112.18541322654	-0.0837496234831084	0.159056841103736	-0.526538958663761	0.598513790878509	0.999958567383643	Ing5	none
D2hgdh	804.967570088011	-0.00229473163439885	0.212177180700701	-0.010815166960088	0.991370913481298	0.999958567383643	D2hgdh	none
Gal3st2	0.315225712661046	-1.84078792575134	4.04807699296828	-0.454731451241881	0.649302451162629	0.999958567383643	Gal3st2	none
Pdcd1	2.28384872178112	-0.539658566111253	2.36717709989907	-0.227975577380443	0.819665227040254	0.999958567383643	Pdcd1	none
Fam174a	387.500814911166	-0.141103957918074	0.241776135158209	-0.583614085094633	0.559479981677876	0.999958567383643	Fam174a	none
St8sia4	314.329406331423	-0.0979328516826202	0.240444762471296	-0.407298752012996	0.683788579280087	0.999958567383643	St8sia4	none
Slco4c1	0.715468242406486	-3.00105585402535	3.97067062735331	-0.755805790929009	0.449765644228458	0.999958567383643	Slco4c1	none
Macir	591.930016206305	0.109469032016481	0.215225878445661	0.508623929459853	0.61101585252308	0.999958567383643	Macir	none
Ppip5k2	1871.88749496514	0.158354887878857	0.162024395073389	0.977352131493098	0.328394852571367	0.999958567383643	Ppip5k2	none
Gin1	241.277178619818	-0.0121697604149236	0.224551728983896	-0.0541957992040058	0.956779167517332	0.999958567383643	Gin1	none
Pam	4910.89159855206	0.611842808930127	0.814276154276224	0.751394727350168	0.45241513499108	0.999958567383643	Pam	none
Slco6d1	0.320234314012945	-1.86041045561331	4.0462036328308	-0.45979160329895	0.645665810774926	0.999958567383643	Slco6d1	none
Cntnap5b	46.0326284627843	-0.188466952736269	0.506817428425992	-0.371863598538008	0.709994408813922	0.999958567383643	Cntnap5b	none
LOC118567769	108.883943826045	-0.086614794257842	0.496562038501267	-0.174428948534335	0.861528365392126	0.999958567383643	LOC118567769	none
Gm29667	16.9537391432049	-0.289446091665706	0.800153740894296	-0.361738097158934	0.717547754859317	0.999958567383643	Gm29667	none
Cdh20	55.5283286146068	-0.483003312766106	0.456159816444356	-1.0588466922207	0.289669605050807	0.999958567383643	Cdh20	none
Rnf152	208.701442910827	-0.292035044738979	0.35396802827182	-0.825032266797609	0.409353272009071	0.999958567383643	Rnf152	none
Pign	1142.27222568334	-0.0255316277642823	0.190158589230662	-0.134264919967998	0.893193091839729	0.999958567383643	Pign	none
Relch	905.017581938308	0.0942615320079514	0.150122676965167	0.627896690316966	0.530071619275596	0.999958567383643	Relch	none
Gm10193	2.73225300868885	-1.6481299238837	1.89050474405926	-0.871793593252169	0.383320990348134	0.999958567383643	Gm10193	none
Tnfrsf11a	97.2516666934587	-0.213395689610595	0.365206543737785	-0.584315076686609	0.559008350531455	0.999958567383643	Tnfrsf11a	none
Zcchc2	1090.817274548	-0.19097279441922	0.187966103627322	-1.01599592018921	0.309631329355364	0.999958567383643	Zcchc2	none
Phlpp1	662.929795148786	-0.0767575216015197	0.17828930636798	-0.43052229640232	0.666815751259141	0.999958567383643	Phlpp1	none
Bcl2	1465.69416756686	-0.425166535648555	0.25924695513653	-1.64000589871787	0.101003940479799	0.999958567383643	Bcl2	none
Kdsr	720.800483145367	-0.0392456906944367	0.190558892786763	-0.205950455108662	0.836829612671517	0.999958567383643	Kdsr	none
Vps4b	1795.12256950219	-0.0823057394324931	0.184110211597186	-0.447046031387816	0.65484182443445	0.999958567383643	Vps4b	none
Serpinb5	238.540977513231	-0.346771313233173	0.347077343627409	-0.999118264560178	0.317737404311233	0.999958567383643	Serpinb5	none
Serpinb12	1.96125125886629	2.32170324691872	2.41682794115003	0.960640684174627	0.336732865003701	0.999958567383643	Serpinb12	none
Serpinb3a	1.26499829113652	-1.62319766451387	3.29645659870869	-0.492406805886574	0.622431788962512	0.999958567383643	Serpinb3a	none
Serpinb3c	0.309303950449581	1.7170318913492	4.04318941061623	0.424672632659943	0.671075336806047	0.999958567383643	Serpinb3c	none
Serpinb11	53.3338185062875	-1.00885569518785	0.56757368728187	-1.77748848791652	0.0754879032676037	0.999958567383643	Serpinb11	none
Serpinb7	14.3209558736675	-0.421790110972185	0.992877237178254	-0.42481597440073	0.67097083165527	0.999958567383643	Serpinb7	none
Serpinb2	0.640468628025891	-2.85393675102205	3.9774643857809	-0.717526663777211	0.47304919009428	0.999958567383643	Serpinb2	none
Serpinb10	53.8370149172124	0.591632474421332	0.563694461380135	1.0495623337735	0.293919382286591	0.999958567383643	Serpinb10	none
Serpinb8	85.20554249598	0.479831512363105	0.489724491834789	0.979798887667189	0.327185401303022	0.999958567383643	Serpinb8	none
Cdh7	93.3446731629326	0.796893965873569	0.799515723912024	0.996720817414788	0.318900042150695	0.999958567383643	Cdh7	none
Cdh19	122.019160952385	0.392721647193577	0.410643450742384	0.956356777354156	0.338892013822203	0.999958567383643	Cdh19	none
Dsel	1305.63988220914	0.0598117105936479	0.187117071317201	0.319648603799784	0.749234725298525	0.999958567383643	Dsel	none
Cntnap5a	21.7741186926077	0.753208075438131	0.989451387843354	0.761238080710415	0.446514876808813	0.999958567383643	Cntnap5a	none
Tsn	4178.77213301769	0.00165063590540619	0.136633410393865	0.0120807634139264	0.990361179845905	0.999958567383643	Tsn	none
Nifk	1465.11922070102	-0.154510202687921	0.173308242249124	-0.891534070640555	0.372642721868156	0.999958567383643	Nifk	none
Clasp1	4042.82763568812	0.0885084872776128	0.122949882476181	0.719874517120902	0.471602259173536	0.999958567383643	Clasp1	none
Tfcp2l1	29.0787200388894	-0.40662578965623	0.670813604655495	-0.606168072373931	0.544403151724824	0.999958567383643	Tfcp2l1	none
Gli2	4293.73490094745	0.0515417090369526	0.246972578883403	0.208694055307597	0.834687081142027	0.999958567383643	Gli2	none
Inhbb	86.1796563384141	-0.293709479183995	0.475090863336243	-0.618217486064604	0.536431985029167	0.999958567383643	Inhbb	none
Ralb	1934.48012154282	0.0153958779709303	0.160700298665418	0.0958049119932558	0.923675516101537	0.999958567383643	Ralb	none
Tmem185b	829.316670588903	-0.198858324392141	0.195774368732905	-1.01575260172818	0.309747212176151	0.999958567383643	Tmem185b	none
Epb41l5	419.546685710883	-0.0684527436030959	0.209939798662729	-0.326058918028525	0.744379778568187	0.999958567383643	Epb41l5	none
Ptpn4	664.721120088717	-0.0661376372266976	0.275250838954092	-0.240281328398525	0.810112168846732	0.999958567383643	Ptpn4	none
Tmem177	385.239004235488	-0.117572621687506	0.221689128916692	-0.530349062500438	0.595869935777013	0.999958567383643	Tmem177	none
Cfap221	3.77341794593807	-0.914977440418568	1.74974109133782	-0.522921616774167	0.601028800895171	0.999958567383643	Cfap221	none
Sctr	6.5371747768179	0.942747165248913	1.50522462292701	0.626316598127181	0.531107301543852	0.999958567383643	Sctr	none
Tmem37	89.4592005462311	0.0314263914599681	0.472015409140957	0.0665791642632227	0.946916733442886	0.999958567383643	Tmem37	none
Dbi	1061.99787785086	0.382211911862044	0.190896145753553	2.00219816043577	0.0452634234690634	0.999958567383643	Dbi	none
3110009E18Rik	450.318099369524	0.725779980633641	0.229630884960181	3.16063747591921	0.00157424296225367	0.999958567383643	3110009E18Rik	up
Steap3	138.05343404448	-0.293473611152618	0.342180122700569	-0.857658267337253	0.391081190512182	0.999958567383643	Steap3	none
C1ql2	32.0966542277426	-0.128901155996767	1.43607550578807	-0.0897593166078205	0.928478478282686	0.999958567383643	C1ql2	none
Marco	1.00840531781945	1.07846473102993	3.56614593116904	0.302417442203885	0.762333859905436	0.999958567383643	Marco	none
En1	201.863639861668	-0.270850298845713	0.481846876680451	-0.562108653088426	0.574041993119812	0.999958567383643	En1	none
Insig2	770.255887783532	-0.290333534202531	0.174537506979404	-1.66344494789187	0.096223402114911	0.999958567383643	Insig2	none
Ccdc93	1311.51509041114	-0.0577847400451969	0.182536264305155	-0.316565808252739	0.751573083417765	0.999958567383643	Ccdc93	none
Htr5b	18.2810283599122	-0.0368721336690361	1.27144175591845	-0.0290002538436382	0.976864388142609	0.999958567383643	Htr5b	none
Ddx18	1159.46877497067	0.00847333231556344	0.204808383941869	0.0413719992926093	0.966999335005818	0.999958567383643	Ddx18	none
Dpp10	81.4693586864462	0.605747768982293	0.759571566511067	0.797486103600045	0.425168770321059	0.999958567383643	Dpp10	none
Actr3	5627.88097830029	0.0936792470383906	0.18557972779492	0.504792458484006	0.613704613252478	0.999958567383643	Actr3	none
Slc35f5	761.663005450209	-0.0728576800414105	0.201580715402307	-0.361431796171593	0.717776682287174	0.999958567383643	Slc35f5	none
Gpr39	212.241925307172	0.599744643083273	0.554129863613451	1.08231785085967	0.279111316701901	0.999958567383643	Gpr39	none
Lypd1	281.188070246744	0.631247917783967	0.548810568522776	1.15021093613974	0.250057003008359	0.999958567383643	Lypd1	none
Nckap5	169.005607149959	0.340981498295584	0.386835529474467	0.881463754787009	0.378066863451949	0.999958567383643	Nckap5	none
Mgat5	236.588240916717	-0.185315542884193	0.562095589353031	-0.329686883146495	0.741636565856753	0.999958567383643	Mgat5	none
Tmem163	83.8883774513849	1.36717479975169	0.787023924814216	1.73714515740348	0.082361552318022	0.999958567383643	Tmem163	none
Acmsd	35.6751263318826	0.0625005587003433	0.628406402697273	0.0994588190573421	0.920773983358667	0.999958567383643	Acmsd	none
Ccnt2	2381.32952203266	0.0925904518306673	0.194684035419347	0.475593448796296	0.634364043534859	0.999958567383643	Ccnt2	none
Map3k19	0.70954648019502	-0.335957674392448	3.98408829985828	-0.0843248565561158	0.93279815010723	0.999958567383643	Map3k19	none
Rab3gap1	1492.16263681504	-0.118612479712262	0.141985227183447	-0.835386061389423	0.403500375251132	0.999958567383643	Rab3gap1	none
Zranb3	667.380166928803	-0.0127717491000814	0.222788982316313	-0.0573266638560621	0.954284980588685	0.999958567383643	Zranb3	none
R3hdm1	3110.60520264353	0.0632778768658265	0.146435462018174	0.432121263481744	0.66565328112495	0.999958567383643	R3hdm1	none
Ubxn4	3154.33622884281	0.107363006381689	0.13308005550897	0.806755046585118	0.419807622970823	0.999958567383643	Ubxn4	none
Lct	55.487253180465	0.0543510966671791	0.413404216958027	0.131472042223259	0.895401901655215	0.999958567383643	Lct	none
Mcm6	3965.57832053909	0.0556372497786257	0.199185965367364	0.279323142451389	0.779996847689229	0.999958567383643	Mcm6	none
Dars	1334.82274114097	0.156496823389478	0.18840756719065	0.830629181847665	0.406183144075816	0.999958567383643	Dars	none
Cxcr4	903.617562194817	0.32742207586271	0.737556003865705	0.443928425972556	0.657094332067797	0.999958567383643	Cxcr4	none
Thsd7b	146.466201591349	0.963878516329449	0.556236049788416	1.73285876867581	0.0831207742608179	0.999958567383643	Thsd7b	none
Cd55b	0.320234314012945	-1.86041045561331	4.0462036328308	-0.45979160329895	0.645665810774926	0.999958567383643	Cd55b	none
Cd55	300.777453661748	0.419354576208165	0.324583746643933	1.29197651005056	0.19636527949949	0.999958567383643	Cd55	none
Zp3r	0.635460026673992	-2.84344547458677	3.97797532541235	-0.714797162371041	0.474734388846503	0.999958567383643	Zp3r	none
C4bp	0.939755375771673	-1.02761131944099	3.94024209504013	-0.260799030784051	0.79424749191016	0.999958567383643	C4bp	none
Pfkfb2	1147.47882351448	0.00632503434657504	0.143837510154808	0.0439734693667015	0.964925551782859	0.999958567383643	Pfkfb2	none
Yod1	86.3420775625142	-0.00675203695105108	0.488950637595087	-0.0138092405079194	0.988982170377827	0.999958567383643	Yod1	none
AA986860	98.4925502857385	-0.115876908760978	0.369744257474965	-0.313397453559706	0.753978718618823	0.999958567383643	AA986860	none
Fcamr	4.89055134066865	-0.69847159761854	1.30573848918884	-0.534924568282006	0.592702018758566	0.999958567383643	Fcamr	none
Pigr	21.8545835268205	0.224605586002474	0.796645792266026	0.281939085328742	0.777990218947267	0.999958567383643	Pigr	none
Fcmr	0.635460026673992	-2.84344547458677	3.97797532541235	-0.714797162371041	0.474734388846503	0.999958567383643	Fcmr	none
Il19	2.22328074365661	0.224030972605336	2.34568257245218	0.0955077959977905	0.923911498258094	0.999958567383643	Il19	none
Il10	1.19258678858907	3.65959830467679	3.89063452209495	0.940617342465323	0.346900991316776	0.999958567383643	Il10	none
Mapkapk2	3172.6846564204	-0.136968033746221	0.218687538039912	-0.626318422045718	0.531106105452463	0.999958567383643	Mapkapk2	none
Dyrk3	102.790001549539	-0.184052886571565	0.443848185881453	-0.414675315628582	0.678379604947722	0.999958567383643	Dyrk3	none
Eif2d	1484.50344644562	-0.00913076842165756	0.136264443050561	-0.0670077110157755	0.946575564496806	0.999958567383643	Eif2d	none
Rassf5	198.424421484315	-0.0498216909641157	0.326013744331092	-0.152820829889669	0.878539570804264	0.999958567383643	Rassf5	none
Ikbke	317.991025443823	0.22572290176893	0.278930217442299	0.809245064370353	0.418374198428816	0.999958567383643	Ikbke	none
Srgap2	2536.54234026245	-0.0225584289751758	0.163259013387732	-0.138175703179099	0.89010155693976	0.999958567383643	Srgap2	none
Fam72a	76.6652090144093	-0.320134502129684	0.37025219929986	-0.86463902911327	0.387236943788107	0.999958567383643	Fam72a	none
Ctse	8.03593835080338	-1.33950484371362	1.21205199070381	-1.10515460886773	0.269092601415633	0.999958567383643	Ctse	none
Rab7b	34.3855357904526	-0.038253520252899	0.611283698133641	-0.0625789962495219	0.950101755194118	0.999958567383643	Rab7b	none
Pm20d1	11.1804670209186	-1.81678557489996	1.41734672001974	-1.28182155377949	0.199905251424053	0.999958567383643	Pm20d1	none
Slc41a1	1157.39826414921	-0.219724724619897	0.206414181037856	-1.06448463722364	0.287109210259787	0.999958567383643	Slc41a1	none
Rab29	339.520695250788	-0.0183581424065407	0.234775755574973	-0.0781943704603614	0.937673440029877	0.999958567383643	Rab29	none
Nucks1	8442.05896504261	-0.138599015112503	0.215763761677824	-0.642364658618889	0.520636440939072	0.999958567383643	Nucks1	none
Slc45a3	121.184109116874	0.756370121501303	0.448227589028286	1.68746891091876	0.0915132230077737	0.999958567383643	Slc45a3	none
Elk4	68.0197766154048	0.0597537238365644	0.421870039728732	0.14164012186072	0.887364273741634	0.999958567383643	Elk4	none
Mfsd4a	2505.67767060609	-0.0755610369359968	0.134979475898683	-0.559796490784376	0.57561825752913	0.999958567383643	Mfsd4a	none
Cdk18	165.926387935185	-0.270621715850656	0.36708749944025	-0.737213106584428	0.460992764234679	0.999958567383643	Cdk18	none
Lemd1	11.6742134598749	-0.000559929374008774	1.19007997808488	-0.000470497264318177	0.999624597510751	0.999958567383643	Lemd1	none
Gm7241	0.630451425322093	-2.83288659095474	3.9784932498441	-0.712050118739236	0.476433741077634	0.999958567383643	Gm7241	none
Klhdc8a	42.2600242079419	0.445652680416923	0.597558465924082	0.745789250475688	0.45579473452698	0.999958567383643	Klhdc8a	none
Nuak2	87.7977240940537	-0.510610697170212	0.430888690004435	-1.18501763684017	0.236010473697949	0.999958567383643	Nuak2	none
Tmcc2	940.003918823893	-0.0121671718545415	0.234362153687251	-0.0519161121499942	0.958595535949481	0.999958567383643	Tmcc2	none
Dstyk	1135.91397226876	-0.0300677463238827	0.19452180791203	-0.154572624255479	0.877158253247356	0.999958567383643	Dstyk	none
Rbbp5	1939.13332785992	-0.00936021632376752	0.138149782655372	-0.067754115452483	0.945981370343027	0.999958567383643	Rbbp5	none
Tmem81	212.353678456991	0.223899171680614	0.302908523422871	0.739164316508991	0.459807225923431	0.999958567383643	Tmem81	none
Cntn2	664.670761362382	3.68250442619734	1.50770647071301	2.4424544815118	0.0145877690894878	0.999958567383643	Cntn2	up
Nfasc	363.325683958402	1.08673324386216	1.28217633822415	0.847569255074007	0.396677902685031	0.999958567383643	Nfasc	none
Lrrn2	177.373455577366	0.445281754680661	0.527221147124516	0.844582500359184	0.398343983022917	0.999958567383643	Lrrn2	none
Mdm4	7199.10532449913	0.0236132170804507	0.176654912520031	0.13366861268448	0.893664625833306	0.999958567383643	Mdm4	none
Pik3c2b	903.818715517535	-0.069543371236812	0.197055075643582	-0.352913372110226	0.724153385567384	0.999958567383643	Pik3c2b	none
Ppp1r15b	2798.53188657795	0.0156080153978827	0.129029727391098	0.120964491776176	0.903719160075778	0.999958567383643	Ppp1r15b	none
Plekha6	784.325659735076	0.315144568166644	0.322622279264726	0.976822087069982	0.328657239399329	0.999958567383643	Plekha6	none
Golt1a	1.55836327667083	0.551319848631229	3.74343245416406	0.147276558447839	0.882913734350725	0.999958567383643	Golt1a	none
Kiss1	1.27000689248842	-1.63120014905765	3.91564171813158	-0.4165856496789	0.676981507572346	0.999958567383643	Kiss1	none
Ren1	5.2825363247644	-0.791103864019065	1.70550977379685	-0.463851850146767	0.642753892034009	0.999958567383643	Ren1	none
Etnk2	70.4398403328818	0.092508980634745	0.597421508025892	0.154847087679233	0.876941868279531	0.999958567383643	Etnk2	none
Sox13	622.727297023212	-0.228070538920199	0.242001250371149	-0.942435374075196	0.345969783611214	0.999958567383643	Sox13	none
Snrpe	1184.55065666363	0.269642302817264	0.23036763690938	1.17048690707946	0.241805080055282	0.999958567383643	Snrpe	none
Zc3h11a	11245.7822326715	-0.00416898939523846	0.120784891465933	-0.034515818531942	0.972465828499656	0.999958567383643	Zc3h11a	none
Zbed6	56.9886943181782	0.0556931713641098	0.462609370904315	0.120389198461847	0.904174847547678	0.999958567383643	Zbed6	none
Lax1	86.9956143434597	0.1768809288952	0.415121450459537	0.426094408514409	0.670039054398783	0.999958567383643	Lax1	none
Atp2b4	4011.09718833134	0.115418115769712	0.126882169610137	0.909648031116979	0.363008159480499	0.999958567383643	Atp2b4	none
Optc	97.4628030133189	-0.275708838948685	0.467475453340279	-0.589782494414727	0.555336480348983	0.999958567383643	Optc	none
Prelp	150.255813537864	0.0670023315699911	0.591683606923091	0.113240135075603	0.9098401771039	0.999958567383643	Prelp	none
Fmod	656.331232724997	-0.0619745779965369	0.199586936341218	-0.310514200641788	0.756169962265403	0.999958567383643	Fmod	none
Btg2	618.578453358015	-0.727898129943647	0.234451955669407	-3.10467928435638	0.0019048544587111	0.999958567383643	Btg2	down
Gm8618	1.80795134709422	-2.35781200082191	2.99418955013117	-0.78746250407514	0.431011169870127	0.999958567383643	Gm8618	none
Chit1	3.85863621410543	-0.975123663637254	2.08248652092773	-0.468249687975337	0.639606042996373	0.999958567383643	Chit1	none
Chil1	55.3662000250509	0.333914513651083	0.701149140061587	0.476238926317093	0.633904170283801	0.999958567383643	Chil1	none
Mybph	962.558395139111	0.319487414814257	0.835979535668888	0.382171334563384	0.702334282694608	0.999958567383643	Mybph	none
Adora1	654.08120207349	0.39772948637532	0.768261946646924	0.517700360028515	0.604667347019388	0.999958567383643	Adora1	none
Myog	1347.91733169572	0.332380030613076	0.913897545252437	0.363695068817879	0.716085726066285	0.999958567383643	Myog	none
Ppfia4	1102.63505094413	0.0782693244086704	0.247021629323495	0.316852109764729	0.751355821883437	0.999958567383643	Ppfia4	none
Tmem183a	2977.30969214862	0.0544259300456293	0.138063457844947	0.39420952433882	0.693426354469858	0.999958567383643	Tmem183a	none
Mgat4f	0.889204600350959	0.860378699937066	3.94750313862807	0.217955165511555	0.827464044330268	0.999958567383643	Mgat4f	none
Cyb5r1	1269.07359361616	0.12551453438948	0.171739120517041	0.730844166498606	0.464874342779769	0.999958567383643	Cyb5r1	none
Adipor1	2464.44720335346	-0.0540918202297199	0.136616823044336	-0.3959382089581	0.692150612883541	0.999958567383643	Adipor1	none
Klhl12	1087.2478225413	-0.10106646525778	0.156649871734246	-0.645174261165294	0.518814263963341	0.999958567383643	Klhl12	none
Rabif	862.978798906666	-0.103419319381996	0.217362209067338	-0.475792548418372	0.634222179081981	0.999958567383643	Rabif	none
Mgat4e	1.64978710670491	-1.79831556085889	3.03314413069278	-0.592888264906865	0.553255932078444	0.999958567383643	Mgat4e	none
Kdm5b	5545.76915409951	0.0985043355432287	0.134382540435561	0.73301438731517	0.4635496544033	0.999958567383643	Kdm5b	none
Syt2	91.1994194620394	1.51501559458547	0.6546147575187	2.31436211479267	0.0206478671977265	0.999958567383643	Syt2	up
Ppp1r12b	1242.94576494263	-0.0301984568610141	0.220272956110966	-0.137095617156929	0.890955216761555	0.999958567383643	Ppp1r12b	none
Ube2t	261.370945353928	-0.214991704287664	0.330567901677736	-0.650370780697439	0.51545274664246	0.999958567383643	Ube2t	none
Lgr6	416.141424226001	-0.367735328021716	0.332127960204103	-1.10720978684159	0.268203237160191	0.999958567383643	Lgr6	none
Ptpn7	59.8355043973437	-0.171310641657633	0.457293093039328	-0.374618913482912	0.70794390482509	0.999958567383643	Ptpn7	none
Arl8a	2816.37204827915	0.171041291468245	0.173623747859959	0.985126133817845	0.324562117878232	0.999958567383643	Arl8a	none
Gpr37l1	2.36878083278499	2.67825701770462	2.73045502376043	0.980883037588392	0.326650423144926	0.999958567383643	Gpr37l1	none
Elf3	144.732473729146	-0.329285490687268	0.396738140980428	-0.829981936885449	0.406548996418317	0.999958567383643	Elf3	none
Rnpep	1181.70024510146	0.083839298105435	0.177976896977718	0.4710684337638	0.637591866142387	0.999958567383643	Rnpep	none
Timm17a	630.321086769358	0.191209687837328	0.186870051971481	1.02322274660955	0.306202540378202	0.999958567383643	Timm17a	none
Lmod1	46.4915369646631	0.26707374901752	0.640731128723993	0.416826554922333	0.676805277506641	0.999958567383643	Lmod1	none
Shisa4	631.95002429062	-0.0968183556811675	0.276858383303615	-0.349703536247961	0.726561199511284	0.999958567383643	Shisa4	none
Ipo9	6906.11755797404	0.00311055624526208	0.166100319587577	0.0187269732712467	0.985058910466916	0.999958567383643	Ipo9	none
Nav1	2680.34501701261	-0.0515907565812061	0.20510723645241	-0.251530650373599	0.801403868152735	0.999958567383643	Nav1	none
Csrp1	1550.77842596429	-0.111106703717244	0.737786951648995	-0.150594563198651	0.880295550418542	0.999958567383643	Csrp1	none
Phlda3	1176.48501387154	-0.144364903670772	0.214625920414601	-0.672634989249653	0.501179536133514	0.999958567383643	Phlda3	none
Tnni1	494.753976655578	0.247212786846649	0.796644288280819	0.310317654294794	0.756319407184073	0.999958567383643	Tnni1	none
Lad1	449.262125818261	-0.340262122580481	0.233330601161398	-1.45828331511955	0.144762467237061	0.999958567383643	Lad1	none
Tnnt2	398.53624812254	0.239824412627066	0.855528276334694	0.280323186574892	0.77922956330395	0.999958567383643	Tnnt2	none
Pkp1	638.85553770709	-0.329200460178959	0.341153452889982	-0.964963002397405	0.334563343192496	0.999958567383643	Pkp1	none
Igfn1	30.1651074580149	-0.318286913241628	0.603101142387471	-0.527750473132315	0.597672536311058	0.999958567383643	Igfn1	none
Tmem9	2254.7706034027	-0.106274454634246	0.181653156056878	-0.585040507641773	0.558520479802163	0.999958567383643	Tmem9	none
Ascl5	68.3555697769167	-0.906966522681998	0.564377884900996	-1.60701995408821	0.108049990938799	0.999958567383643	Ascl5	none
Cacna1s	181.862994626371	0.21392614546363	0.571262348331441	0.37447968711481	0.708047466384569	0.999958567383643	Cacna1s	none
Kif21b	1638.80568954457	0.0210255938359675	0.14787885464622	0.142181205597435	0.886936876723804	0.999958567383643	Kif21b	none
Mroh3	34.1086549196922	0.30429805715431	0.699757101717775	0.434862406408329	0.663662303538579	0.999958567383643	Mroh3	none
Inava	1321.58442670206	-0.0482840924105366	0.236958733184136	-0.203765827752869	0.838536498052757	0.999958567383643	Inava	none
Gpr25	52.4746802547251	0.150852565436773	0.437389202793289	0.344893208321986	0.73017465667619	0.999958567383643	Gpr25	none
Camsap2	1698.59854887888	0.0366649570917433	0.211429858589093	0.173414281863568	0.862325799873281	0.999958567383643	Camsap2	none
Ddx59	373.665398151347	0.00597813281489044	0.220307322483717	0.0271354249486296	0.978351720132891	0.999958567383643	Ddx59	none
Kif14	607.157137576809	0.158858356505798	0.216614209045476	0.733369972384622	0.463332808327342	0.999958567383643	Kif14	none
Zfp281	1688.85061213256	0.0707048571119238	0.171241240282032	0.412896198342606	0.679682666513467	0.999958567383643	Zfp281	none
Nr5a2	279.848423216367	-0.0310740126378272	0.332031811499591	-0.0935874562665677	0.92543687432667	0.999958567383643	Nr5a2	none
Ptprc	89.1243782607768	0.607617683198622	0.652067565564143	0.931832397878792	0.35142314862423	0.999958567383643	Ptprc	none
Atp6v1g3	0.286989443844957	1.62385760835764	4.05211214841022	0.400743500891193	0.688608979897638	0.999958567383643	Atp6v1g3	none
Nek7	1149.06124615188	-0.233419330188753	0.183516925091213	-1.27192263096571	0.203400610098945	0.999958567383643	Nek7	none
Lhx9	10.0324267654955	0.105297357777414	0.991750376946395	0.106173247043903	0.915444896713694	0.999958567383643	Lhx9	none
2310009B15Rik	181.116866649823	-0.275150975971693	0.397985904950452	-0.691358594737039	0.489340217553742	0.999958567383643	2310009B15Rik	none
Dennd1b	329.251631884426	-0.040217836746282	0.234287924634769	-0.171659878796475	0.863704929599733	0.999958567383643	Dennd1b	none
Crb1	8.65084409558846	0.768329726928271	1.47319700102888	0.521539024578295	0.601991327545543	0.999958567383643	Crb1	none
Zbtb41	1020.80411600508	-0.177977355431387	0.218544695614648	-0.814375086665148	0.415430106343807	0.999958567383643	Zbtb41	none
Aspm	1347.95805275599	0.00800336616517265	0.224026989776884	0.0357250087283834	0.971501629195608	0.999958567383643	Aspm	none
F13b	0.911519106955583	0.909984952677797	3.6661155517968	0.248215022091108	0.80396804403512	0.999958567383643	F13b	none
Cfhr1	0.378867053356925	1.97286102708578	4.02136651498373	0.490594682114859	0.623713148387186	0.999958567383643	Cfhr1	none
Gm4788	0.624529663110627	-0.0355131703965801	4.01048964485659	-0.00885507096175285	0.992934767928419	0.999958567383643	Gm4788	none
Cfhr2	0.596293394294537	2.66365320621968	3.97819033206621	0.669564043919492	0.503135741560532	0.999958567383643	Cfhr2	none
Cfh	74.4060197780797	-0.674312182870397	0.5542763147928	-1.21656322825641	0.223770440583519	0.999958567383643	Cfh	none
Kcnt2	122.945125119852	-0.249166317511005	0.309991514710251	-0.803784315657482	0.421521549432138	0.999958567383643	Kcnt2	none
Cdc73	782.717471111595	0.143842741239049	0.229452533916542	0.626895413982958	0.530727793617063	0.999958567383643	Cdc73	none
B3galt2	71.2050620781912	0.420334701311434	0.646782014712073	0.6498861931072	0.515765737292107	0.999958567383643	B3galt2	none
Glrx2	841.770962070463	0.017818964820459	0.279445787200551	0.0637653728795373	0.94915705056308	0.999958567383643	Glrx2	none
Ro60	1653.67953827355	-0.00786611282347842	0.289031908849772	-0.0272153785884137	0.978287949909725	0.999958567383643	Ro60	none
Uchl5	460.27913076182	-0.00458836848604158	0.199966199957046	-0.0229457202618602	0.98169357048839	0.999958567383643	Uchl5	none
Rgs2	1338.50489980136	-0.403522353144891	0.356361384896629	-1.13234028782872	0.257491398487322	0.999958567383643	Rgs2	none
Rgs1	1.60117157006473	-4.17139208062831	3.93530028402659	-1.05999333711839	0.289147630544983	0.999958567383643	Rgs1	none
Rgs21	0.286989443844957	1.62385760835764	4.05211214841022	0.400743500891193	0.688608979897638	0.999958567383643	Rgs21	none
Rgs18	7.28441203199351	0.0547820104115776	1.17758336180265	0.0465207068888244	0.962895230241318	0.999958567383643	Rgs18	none
Brinp3	49.3174689051278	0.0440231655350644	0.635620316488579	0.0692601611261673	0.944782536369078	0.999958567383643	Brinp3	none
Pla2g4a	285.490788517282	0.0392927366980072	0.239902223939139	0.163786462888212	0.869899248812498	0.999958567383643	Pla2g4a	none
Ptgs2	18.3222556210862	-0.033303006201683	0.752171813259462	-0.0442757965861121	0.964684564276642	0.999958567383643	Ptgs2	none
Rbm3-ps	98.2129985777757	-0.167687329792366	0.437372727150716	-0.38339685897832	0.701425531914968	0.999958567383643	Rbm3-ps	none
Pdc	3.55820898506057	-2.27905041407289	2.1117289910746	-1.07923432585596	0.280483281211938	0.999958567383643	Pdc	none
Odr4	1354.91107761386	0.185808449998969	0.169894153568762	1.09367183093659	0.274098932966932	0.999958567383643	Odr4	none
Tpr	3058.2573679173	0.127233320986954	0.189445991560526	0.67160735330895	0.501833695779576	0.999958567383643	Tpr	none
Prg4	389.952239703857	0.342927594308375	0.296160605040562	1.15791090533938	0.246900396718515	0.999958567383643	Prg4	none
Hmcn1	1820.28614191433	0.0285564248548017	0.236134405053705	0.120932927365273	0.903744161295206	0.999958567383643	Hmcn1	none
LOC118567800	0.315225712661046	-1.84078792575134	4.04807699296828	-0.454731451241881	0.649302451162629	0.999958567383643	LOC118567800	none
Gm8947	0.635460026673992	-2.84344547458677	3.97797532541235	-0.714797162371041	0.474734388846503	0.999958567383643	Gm8947	none
LOC118567804	0.286989443844957	1.62385760835764	4.05211214841022	0.400743500891193	0.688608979897638	0.999958567383643	LOC118567804	none
Ivns1abp	11223.1746619275	0.0556701545706876	0.264155825027647	0.21074740473681	0.833084381610277	0.999958567383643	Ivns1abp	none
Swt1	584.068386876495	0.13318379182435	0.212379244754606	0.62710361352983	0.530591318619351	0.999958567383643	Swt1	none
Trmt1l	972.178227414901	0.18323577226414	0.191656663832322	0.956062620522554	0.339040598232878	0.999958567383643	Trmt1l	none
Rnf2	3228.29464319016	-0.0694993278885523	0.17374649731942	-0.40000419554233	0.68915342659602	0.999958567383643	Rnf2	none
Niban1	456.427232415129	-0.211674684471794	0.364998030007446	-0.579933772430157	0.561959279871428	0.999958567383643	Niban1	none
Edem3	2090.21122110719	0.166484137957165	0.21955737164677	0.758271684109107	0.448288355007493	0.999958567383643	Edem3	none
1700025G04Rik	2156.72249030303	-0.0143611029130756	0.145363191796299	-0.098794631127804	0.921301331379243	0.999958567383643	1700025G04Rik	none
Tsen15	1012.4225696866	0.0296330296754785	0.202003871930969	0.146695354857381	0.883372485225942	0.999958567383643	Tsen15	none
Colgalt2	425.898127788306	-0.188256964478305	0.305775811406885	-0.615669904078183	0.538112404398896	0.999958567383643	Colgalt2	none
Rgl1	1357.48766393471	0.249526522336983	0.346702231435951	0.719714209232252	0.471700975757316	0.999958567383643	Rgl1	none
Arpc5	3077.27319633923	0.160920579926348	0.171139547188089	0.940288685872764	0.347069501490294	0.999958567383643	Arpc5	none
Ncf2	47.2047863985177	-0.0164134582892349	0.619291249247022	-0.0265036173354485	0.978855648397421	0.999958567383643	Ncf2	none
Smg7	3602.22468956659	0.0809780177545684	0.138305298848582	0.585501918066235	0.558210277279271	0.999958567383643	Smg7	none
Nmnat2	340.654194157704	0.767528336097001	0.551173400790334	1.39253515317763	0.163760404298941	0.999958567383643	Nmnat2	none
Lamc2	1136.75626667412	-0.415638127403723	0.261186007402509	-1.59134913672152	0.111531024304298	0.999958567383643	Lamc2	none
Lamc1	5044.53303531652	-0.027384712578805	0.329964818836026	-0.0829928253424304	0.933857244481075	0.999958567383643	Lamc1	none
Shcbp1l	8.48203329129103	0.960795505361827	1.29877013719792	0.73977332696818	0.459437546201963	0.999958567383643	Shcbp1l	none
Dhx9	6654.30692264354	-0.0431521034844785	0.214710350068327	-0.200978217727959	0.840715606286165	0.999958567383643	Dhx9	none
Npl	85.2477651295249	-0.227120406242046	0.417023686740213	-0.544622316342265	0.586013303037458	0.999958567383643	Npl	none
Rgs8	82.3405659675382	0.190620894813985	0.686622218831098	0.277621215256473	0.781303144682597	0.999958567383643	Rgs8	none
Rgs16	320.105772967328	-0.111254503874571	0.378219478204049	-0.294153290049619	0.768640771549494	0.999958567383643	Rgs16	none
Rnasel	986.903000502212	-0.00268579747116934	0.24201535798328	-0.0110976323715576	0.991145552218168	0.999958567383643	Rnasel	none
Rgsl1	14.4008323904205	0.693472541434693	0.950226717634225	0.729796930106563	0.465514321252959	0.999958567383643	Rgsl1	none
Teddm2	3.64781037778845	2.22315390727789	1.97457941571333	1.12588731027299	0.260213221278131	0.999958567383643	Teddm2	none
Teddm1b	0.80048505949088	-3.15388575687664	3.9642982146952	-0.795572276875019	0.426280685566462	0.999958567383643	Teddm1b	none
Teddm1a	2.21875739304292	-0.420895398495483	2.37720515884753	-0.177054721982655	0.859465406573005	0.999958567383643	Teddm1a	none
Glul	5447.12736462423	-0.0310356878393219	0.150737090847238	-0.205892840739341	0.836874617905271	0.999958567383643	Glul	none
Zfp648	54.2548682125477	1.0726794547639	0.879601613582917	1.21950601067512	0.222652195921884	0.999958567383643	Zfp648	none
Cacna1e	909.966655420412	0.670544886572844	1.01269854624828	0.662136712901383	0.507883609117736	0.999958567383643	Cacna1e	none
Ier5	2109.65785234072	-0.319138156587556	0.182799921147633	-1.74583311953299	0.0808399541101439	0.999958567383643	Ier5	none
Mr1	392.528872635995	-0.28732911176385	0.230634336479302	-1.24582105227699	0.212830098922792	0.999958567383643	Mr1	none
Stx6	2931.89060296646	-0.00330135290014255	0.141590074182627	-0.0233162735396577	0.981397990835264	0.999958567383643	Stx6	none
BC034090	1017.39254550131	-0.126679162057439	0.208410141019497	-0.607835882830614	0.543296327853968	0.999958567383643	BC034090	none
Xpr1	1013.45599277256	0.0940145969922118	0.170959747917274	0.549922412366359	0.582372591116478	0.999958567383643	Xpr1	none
Acbd6	1005.81797483356	0.0980200011875237	0.23584774799915	0.415607111024341	0.677697522349651	0.999958567383643	Acbd6	none
Qsox1	1305.51435293338	0.0161370917001993	0.209424364102501	0.0770545097240985	0.938580181335351	0.999958567383643	Qsox1	none
Cep350	1669.14266259733	0.0328355096195712	0.153536829610805	0.213860802667377	0.830655607964643	0.999958567383643	Cep350	none
Tor1aip1	1460.37352259084	-0.0671539695371298	0.190972580900522	-0.351641943678345	0.72510680517747	0.999958567383643	Tor1aip1	none
Tor1aip2	4844.70998137217	-0.0409577172366419	0.145685414902069	-0.281138075930073	0.778604498005552	0.999958567383643	Tor1aip2	none
Fam163a	74.7717761159521	0.499651226508962	1.55475013640694	0.321370755858987	0.747929442116462	0.999958567383643	Fam163a	none
Tdrd5	4.64112882879095	0.608695225377893	1.69106169455472	0.359948562100314	0.718885600272577	0.999958567383643	Tdrd5	none
Nphs2	2.44119233533243	-0.11573372204264	2.2827946768093	-0.0506982617483598	0.959565961793654	0.999958567383643	Nphs2	none
Axdnd1	5.44005552004214	-1.42713018139302	1.52456091357999	-0.936092594714253	0.349225515467793	0.999958567383643	Axdnd1	none
Soat1	483.015491379838	-0.13828756713272	0.205714621992581	-0.672230130232101	0.501437202287859	0.999958567383643	Soat1	none
Abl2	1407.74317786803	0.0110750899446398	0.197032683297187	0.0562094052585943	0.955174988697424	0.999958567383643	Abl2	none
Tor3a	166.872102380664	-0.100991365688381	0.294722890671195	-0.342665496590323	0.731850122571019	0.999958567383643	Tor3a	none
Fam20b	1652.19009607637	-0.30488987613028	0.239294450917582	-1.27412012673579	0.202620846526574	0.999958567383643	Fam20b	none
Ralgps2	2432.88779264196	0.103824732192862	0.183359379942521	0.566236274497705	0.571233173895753	0.999958567383643	Ralgps2	none
Angptl1	1263.89638671423	-0.372025601948278	0.302757965034067	-1.228788817848	0.219150995142376	0.999958567383643	Angptl1	none
Tex35	4.05499674766632	0.490001281320884	2.06471248753842	0.237321798690272	0.81240715218439	0.999958567383643	Tex35	none
Rasal2	648.723038058068	0.369933343823093	0.26107313129351	1.41697210275997	0.156491083944681	0.999958567383643	Rasal2	none
Cryzl2	230.92286921468	0.10741720894298	0.291618272685068	0.36834869075226	0.712613250759003	0.999958567383643	Cryzl2	none
Sec16b	200.284510691234	0.0255647309810648	0.312754263967486	0.0817406313082995	0.934852967337725	0.999958567383643	Sec16b	none
Brinp2	28.1329266644502	0.835264052598725	0.781606591748896	1.06865021535932	0.285227312369985	0.999958567383643	Brinp2	none
Astn1	880.847098970406	-0.0469533152136092	0.20166016569356	-0.232833862117117	0.815890417270012	0.999958567383643	Astn1	none
Pappa2	1097.56257101747	-0.03418588219384	0.183548610840139	-0.186249746251766	0.852248914509122	0.999958567383643	Pappa2	none
Cop1	1705.55307822886	0.00826670665073996	0.147671983887516	0.0559801963318705	0.955357583455978	0.999958567383643	Cop1	none
Tnr	8.27140651775119	-0.568192355721423	1.46200365277986	-0.388639491181203	0.697542849114785	0.999958567383643	Tnr	none
Gm31493	0.309303950449581	1.7170318913492	4.04318941061623	0.424672632659943	0.671075336806047	0.999958567383643	Gm31493	none
4930523C07Rik	159.349880060166	-0.080988087389996	0.296816309933097	-0.272855920243233	0.784963971711264	0.999958567383643	4930523C07Rik	none
Tnn	1725.69723589355	-0.165023218966515	0.330591831697658	-0.499175125165937	0.617656016834423	0.999958567383643	Tnn	none
Mrps14	1254.45989760309	0.0696970422380632	0.212866900797013	0.32742075906167	0.743349667527992	0.999958567383643	Mrps14	none
Cacybp	3133.65151359373	-0.0206815069308985	0.187049585581145	-0.110566975418005	0.911959736670758	0.999958567383643	Cacybp	none
Rabgap1l	751.003724896715	0.123300791828194	0.174576034652689	0.706287046062735	0.480009647553118	0.999958567383643	Rabgap1l	none
Gpr52	12.2614043084323	-0.794197624370286	1.18272358251765	-0.671498933571348	0.50190273860625	0.999958567383643	Gpr52	none
Rc3h1	1103.38918637394	0.103611759319823	0.278457602016866	0.372091688534857	0.709824584367405	0.999958567383643	Rc3h1	none
Serpinc1	12.5061224483347	0.279127782378517	0.914690634185548	0.305160861985929	0.760243639168736	0.999958567383643	Serpinc1	none
Zbtb37	1185.09175138477	-0.126726632388713	0.223370512722977	-0.567338234773536	0.570484404795424	0.999958567383643	Zbtb37	none
Dars2	341.499727229685	0.300640685526291	0.23463212902679	1.28132786747191	0.200078528532338	0.999958567383643	Dars2	none
Cenpl	405.818502969125	0.142884688532161	0.271012409554945	0.527225630615237	0.598036911861139	0.999958567383643	Cenpl	none
Klhl20	959.63914645409	0.024454575570833	0.183539353572775	0.133238867277238	0.894004473217426	0.999958567383643	Klhl20	none
Ankrd45	221.398454582893	-0.260979620470957	0.272426938534684	-0.957980227193026	0.338072729188614	0.999958567383643	Ankrd45	none
Prdx6	3119.91092035958	0.0259817241892612	0.147066202619703	0.176666859730151	0.859770073466982	0.999958567383643	Prdx6	none
Tnfsf4	1.06703805716343	3.48784826788033	3.94728017452383	0.883607981615108	0.37690786890433	0.999958567383643	Tnfsf4	none
Tnfsf18	0.945677137983139	-3.41489415207684	3.95484021538046	-0.863472091437789	0.387877957502794	0.999958567383643	Tnfsf18	none
Fasl	0.624529663110627	-0.0355131703965801	4.01048964485659	-0.00885507096175285	0.992934767928419	0.999958567383643	Fasl	none
Suco	2335.32634714482	0.0279425853088949	0.150048324741485	0.186223907244792	0.852269176602474	0.999958567383643	Suco	none
4930558K02Rik	4.24148979089329	-0.159741382192916	1.66446207816829	-0.0959717762802433	0.92354298833421	0.999958567383643	4930558K02Rik	none
Pigc	1408.61140387492	-0.0487790893147998	0.172092349134775	-0.283447169848314	0.776834073972079	0.999958567383643	Pigc	none
Dnm3	570.869065733308	0.0523978475630836	0.213704660821863	0.245188136569285	0.806310761732329	0.999958567383643	Dnm3	none
Eef1aknmt	913.76538172515	-0.0940193644107594	0.174831592412087	-0.537771023609687	0.590735139009648	0.999958567383643	Eef1aknmt	none
Vamp4	1160.81996558834	-0.0760118411827665	0.172852703941751	-0.439749216815154	0.660118752019165	0.999958567383643	Vamp4	none
Myoc	6.27355103125061	0.56445104297494	1.23881911785334	0.455636367602266	0.648651486769817	0.999958567383643	Myoc	none
Myocos	2.03816024267087	-2.54927275611222	2.3889850264835	-1.06709448902016	0.285929170153504	0.999958567383643	Myocos	none
Prrc2c	7233.35215099751	0.0224617812573716	0.185335112176647	0.121195498217104	0.903536189737185	0.999958567383643	Prrc2c	none
Fmo4	32.368425730074	0.40825398783578	0.606809890476049	0.672787300015003	0.501082618503045	0.999958567383643	Fmo4	none
Fmo1	1370.18181744049	0.452421299794078	0.269843682525293	1.67660512026874	0.0936197248614213	0.999958567383643	Fmo1	none
Fmo2	51.9501586823734	-1.12928802749506	0.616517926050189	-1.83171969504602	0.0669931928309183	0.999958567383643	Fmo2	none
Fmo6	7.10324286103401	-0.495709683477004	1.43979348512538	-0.344292211763855	0.73062654079552	0.999958567383643	Fmo6	none
Fmo3	1.3236310304805	0.0853954948028826	2.76062731365578	0.0309333658985635	0.975322680509257	0.999958567383643	Fmo3	none
Mroh9	0.933833613560207	0.960342852057126	3.94255822263311	0.24358368293563	0.807553266844639	0.999958567383643	Mroh9	none
Prrx1	22053.3232328083	-0.233771222687843	0.248368831968886	-0.941226082333587	0.346589013263928	0.999958567383643	Prrx1	none
Gorab	1111.03643853175	-0.0863550108619414	0.215364170075723	-0.400972041131905	0.688440708612046	0.999958567383643	Gorab	none
Mettl11b	22.30227093796	0.245047477877363	1.35634599876726	0.180667379931138	0.856628664437229	0.999958567383643	Mettl11b	none
Kifap3	2841.56966141441	0.0963306069129906	0.150425496720603	0.640387494228541	0.521920711124499	0.999958567383643	Kifap3	none
Scyl3	1396.91692266981	0.0780643535082115	0.147944131851305	0.527661033468175	0.597734623285794	0.999958567383643	Scyl3	none
BC055324	801.370221102727	0.152735386245793	0.194539800340277	0.785111252189202	0.432388342992001	0.999958567383643	BC055324	none
Mettl18	160.360913069783	0.0863522079454853	0.359267303090592	0.240356434339116	0.810053948684618	0.999958567383643	Mettl18	none
Sele	1.96717302107775	1.04178090658024	2.44190855157097	0.426625684205097	0.669651987218208	0.999958567383643	Sele	none
Sell	0.933833613560207	0.960342852057126	3.94255822263311	0.24358368293563	0.807553266844639	0.999958567383643	Sell	none
Selp	2.64538400052878	-1.81257889596102	2.16858972396248	-0.83583301900419	0.403248848145004	0.999958567383643	Selp	none
F5	7.46195544722956	-0.56223697857555	1.39595459846605	-0.402761650839766	0.687123575341332	0.999958567383643	F5	none
Slc19a2	531.387214354022	-0.269934976479997	0.217305735451232	-1.24218983875175	0.214166527841906	0.999958567383643	Slc19a2	none
Ccdc181	204.547609553497	0.193522021145098	0.288165502367241	0.671565539786477	0.501860322473967	0.999958567383643	Ccdc181	none
Blzf1	672.549887072597	0.0943656440471763	0.204107408617616	0.462333262110858	0.643842350227493	0.999958567383643	Blzf1	none
Nme7	450.575226824834	0.288637816454713	0.230276260886104	1.25344147652925	0.210045084918148	0.999958567383643	Nme7	none
Atp1b1	743.958354945018	0.355647527309791	0.427442120021418	0.832036691405074	0.405388234357425	0.999958567383643	Atp1b1	none
Dpt	40.1266169138093	-1.51337355188873	0.928634271034064	-1.62967661122773	0.103169863103721	0.999958567383643	Dpt	none
Tbx19	0.960702942038836	-3.43647552163251	3.95413110623576	-0.86908487081096	0.384800711182815	0.999958567383643	Tbx19	none
Sft2d2	1121.1546989286	0.066427067926022	0.371429444576441	0.17884168553673	0.858062012587957	0.999958567383643	Sft2d2	none
Tiprl	1353.38707380206	-0.0462043833935099	0.151888772127259	-0.30419880776176	0.760976433096251	0.999958567383643	Tiprl	none
Gpr161	2059.10200594629	0.0212184271123345	0.193921807027337	0.109417437046383	0.912871404020122	0.999958567383643	Gpr161	none
Dcaf6	546.201367281158	0.14998485626107	0.248940306529288	0.602493257729739	0.546845849827713	0.999958567383643	Dcaf6	none
Mpc2	791.066766274313	0.00899200248979725	0.195048057974386	0.0461014715203066	0.963229373153574	0.999958567383643	Mpc2	none
Adcy10	2.28100032214102	2.30588031286821	2.31818242758109	0.994693206813016	0.319885499408144	0.999958567383643	Adcy10	none
Mpzl1	4190.44947981589	-0.148296726008046	0.164637539648027	-0.900746733248593	0.36772299482915	0.999958567383643	Mpzl1	none
Rcsd1	901.533491606343	0.0941731991969324	0.220940940723518	0.42623697938708	0.669935174098707	0.999958567383643	Rcsd1	none
Creg1	596.846539176273	-0.28926186514894	0.188908653642067	-1.53122612210776	0.125713516916027	0.999958567383643	Creg1	none
Cd247	266.175502386613	-0.348378043672739	0.286983911351523	-1.21392882978034	0.224774902712626	0.999958567383643	Cd247	none
Pou2f1	840.224489721315	-0.264831098505134	0.176961592852896	-1.49654563024464	0.134511526327119	0.999958567383643	Pou2f1	none
Dusp27	189.578915021074	-0.22469963586448	0.353738082422711	-0.635214716847952	0.525288386194564	0.999958567383643	Dusp27	none
Gpa33	8.35397879660451	0.138127533937994	1.16220552951504	0.118849489552533	0.905394599517793	0.999958567383643	Gpa33	none
Mael	0.629538264462526	-0.0551357068803442	4.00859872076063	-0.0137543592464856	0.989025955130605	0.999958567383643	Mael	none
Ildr2	55.8947222417271	0.154641482900244	0.606603276456571	0.254930180732902	0.798777025356167	0.999958567383643	Ildr2	none
Tada1	1162.75002426611	-0.0100748539711676	0.156662406626508	-0.0643093272222394	0.948723926780805	0.999958567383643	Tada1	none
Pogk	4455.81135740586	-0.060351221503322	0.16102018975558	-0.374805306060885	0.707805267805567	0.999958567383643	Pogk	none
Fmo9	0.69910136736987	0.20069352105412	3.98658647176288	0.0503421968833835	0.959849698130214	0.999958567383643	Fmo9	none
Fam78b	302.6473836821	0.664529184978683	0.424306028272927	1.56615541778548	0.117312236912921	0.999958567383643	Fam78b	none
Uck2	3211.91232431423	-0.129377417525441	0.237709985736538	-0.544265808289746	0.586258572095104	0.999958567383643	Uck2	none
Tmco1	1112.36397575295	0.000959575379301993	0.153418199537384	0.00625463851222012	0.99500955303585	0.999958567383643	Tmco1	none
Aldh9a1	1518.74958854277	0.0781239239062133	0.170045659230018	0.459429098396075	0.645926056376117	0.999958567383643	Aldh9a1	none
Mgst3	296.97689073766	0.553613326525762	0.354315730798907	1.56248588025567	0.118173569605413	0.999958567383643	Mgst3	none
Rxrg	150.737240371939	0.12884989565011	0.54678293494719	0.23565090900753	0.813703566025086	0.999958567383643	Rxrg	none
Lmx1a	40.1988996677408	0.0708733569145739	0.513141116654958	0.138116698534275	0.890148188735825	0.999958567383643	Lmx1a	none
Pbx1	4858.57255027403	0.043365150642674	0.15135292409698	0.286516768020203	0.77448235252719	0.999958567383643	Pbx1	none
Nuf2	986.387792544412	0.191606442218051	0.242081945764623	0.791494143079756	0.428655692587554	0.999958567383643	Nuf2	none
Rgs5	1038.4215214561	-0.149329669340745	0.221776427548718	-0.67333427177666	0.500734654022612	0.999958567383643	Rgs5	none
Rgs4	278.693756355534	0.304491086701467	0.50556558294023	0.602278115789905	0.546989025504305	0.999958567383643	Rgs4	none
Ccdc190	33.0322695426942	0.418859085208171	0.575994629432334	0.727192692093281	0.467107922344752	0.999958567383643	Ccdc190	none
Hsd17b7	780.409752765464	-0.0186386736473217	0.186602531085459	-0.0998843560100785	0.920436136329405	0.999958567383643	Hsd17b7	none
Ddr2	8060.05411494823	-0.143938871905546	0.163443980572533	-0.880661810862281	0.378500892522135	0.999958567383643	Ddr2	none
Uap1	1050.47884639141	-0.118950248000146	0.204862724109871	-0.580633927021059	0.561487201451601	0.999958567383643	Uap1	none
Uhmk1	1225.31071957153	-0.163950372413073	0.262354911747174	-0.624918250324464	0.532024713573459	0.999958567383643	Uhmk1	none
Sh2d1b1	0.640468628025891	-2.85393675102205	3.9774643857809	-0.717526663777211	0.47304919009428	0.999958567383643	Sh2d1b1	none
Gm7694	328.896634058062	-0.109705647922832	0.221562483074328	-0.495145416320456	0.62049747709745	0.999958567383643	Gm7694	none
Spata46	0.618607900899161	2.7128878719286	3.97581682982797	0.682347298189285	0.495019371890624	0.999958567383643	Spata46	none
Nos1ap	39.6049381133563	0.236224184323881	0.526159851983998	0.448958968330911	0.653461256262629	0.999958567383643	Nos1ap	none
Olfml2b	812.411162591325	0.174384151022315	0.34686277034009	0.502746809210271	0.615142294868981	0.999958567383643	Olfml2b	none
Atf6	848.515019477096	-0.195492894711173	0.176833649275452	-1.10551863580362	0.268934923887091	0.999958567383643	Atf6	none
Dusp12	847.07703407518	-0.0711523621576566	0.184639080634039	-0.385359166181526	0.699971331498269	0.999958567383643	Dusp12	none
Fcrlb	2.27340360895597	-0.37180610356099	2.37118882285045	-0.156801558770016	0.875401244328715	0.999958567383643	Fcrlb	none
Fcrla	1.49642835820886	0.438972087565044	3.16068713570173	0.138885017313675	0.889541010668892	0.999958567383643	Fcrla	none
Gm39701	16.3099699944366	-0.21943765617325	0.770788635509194	-0.284692386555864	0.775879824036077	0.999958567383643	Gm39701	none
Fcgr2b	16.4850530252658	-0.750899787089802	0.845169209349801	-0.888460888994618	0.374292885081497	0.999958567383643	Fcgr2b	none
Fcgr4	1.6801835772328	0.686143425564205	2.57888157640749	0.266062401562477	0.790191150828125	0.999958567383643	Fcgr4	none
Fcgr3	85.1783118135802	-0.214067117748071	0.423761808701466	-0.505159061889124	0.613447121160793	0.999958567383643	Fcgr3	none
Cfap126	34.6690514893371	-0.0600703927840059	0.587064979587062	-0.102323243376328	0.918500106588527	0.999958567383643	Cfap126	none
Sdhc	3173.12974462924	-0.0255914110970499	0.178966721562117	-0.14299536178388	0.886293844309631	0.999958567383643	Sdhc	none
Mpz	253.162678501393	0.880122630481083	0.637182135770148	1.38127323581867	0.167194964195066	0.999958567383643	Mpz	none
Pcp4l1	172.238307241033	-0.505564939025358	0.328816135235282	-1.53753081083933	0.124163375983685	0.999958567383643	Pcp4l1	none
Nr1i3	344.477974924614	-0.073336219913809	0.321805159479851	-0.227890130886483	0.819731655284585	0.999958567383643	Nr1i3	none
Tomm40l	1212.3978345682	-0.229117796185882	0.166669765123967	-1.37468122076891	0.169230295745265	0.999958567383643	Tomm40l	none
Apoa2	139.501250545786	-0.448468758122453	0.388836477874684	-1.15336081782684	0.248762316844011	0.999958567383643	Apoa2	none
Fcer1g	191.499595768997	-0.165265963261263	0.362664228334769	-0.455699653699259	0.648605971054973	0.999958567383643	Fcer1g	none
Ndufs2	4183.9627349538	-0.075383821723171	0.130308945444764	-0.578500742722419	0.562926096099006	0.999958567383643	Ndufs2	none
Adamts4	828.140890071239	-0.0856488749831296	0.352681518291634	-0.242850477104689	0.808121230722247	0.999958567383643	Adamts4	none
B4galt3	1869.40912117304	-0.0225506464003413	0.16745811831714	-0.134664396250015	0.892877224389919	0.999958567383643	B4galt3	none
Ppox	2904.42275454382	-0.104062519429265	0.152565459246798	-0.682084398021759	0.495185585503069	0.999958567383643	Ppox	none
Usp21	3651.94967167742	-0.0103027502637964	0.131276145438999	-0.0784815110875103	0.937445036869827	0.999958567383643	Usp21	none
Ufc1	2195.83452353591	-0.0345256369760512	0.15524300695568	-0.222397373338097	0.824004556399356	0.999958567383643	Ufc1	none
Dedd	2163.79882184213	0.0283557814960827	0.165058347243357	0.171792471993409	0.863600684018008	0.999958567383643	Dedd	none
Nit1	2546.83149428831	0.0540273798625036	0.154056807379793	0.350697776887658	0.725815093548863	0.999958567383643	Nit1	none
Pfdn2	2090.51120952987	0.136931189687464	0.196911670774491	0.695393976136037	0.486808434602423	0.999958567383643	Pfdn2	none
Klhdc9	335.810001401882	-0.219115650064341	0.227820159503989	-0.961792189687694	0.336154002121735	0.999958567383643	Klhdc9	none
Nectin4	425.268588399053	-0.127016721935705	0.28022784604007	-0.453262313972691	0.650359866244673	0.999958567383643	Nectin4	none
Arhgap30	69.6173273878871	-0.227472501505834	0.431192163405833	-0.527543218107468	0.597816412493893	0.999958567383643	Arhgap30	none
Usf1	2986.28537724582	0.0365735875737355	0.199989521892321	0.182877518920354	0.854894122711529	0.999958567383643	Usf1	none
Tstd1	177.765620836675	-0.0499402867940206	0.338012292105229	-0.14774695465357	0.882542473799812	0.999958567383643	Tstd1	none
F11r	948.146631871389	-0.256956382450936	0.175912008186056	-1.46070973267022	0.144095116959041	0.999958567383643	F11r	none
Alyref2	250.503139484041	0.223824427041472	0.24277420709913	0.921944838028367	0.356557349481562	0.999958567383643	Alyref2	none
Cd244a	2.18867059152682	-0.938894195113714	2.83221930894072	-0.331504764532119	0.740263242686267	0.999958567383643	Cd244a	none
Ly9	8.28783461781761	0.675125900754809	1.30747228621586	0.516359626029847	0.605603258676702	0.999958567383643	Ly9	none
Slamf7	1.74524903661445	-2.18879419187671	2.53156264438101	-0.8646020262366	0.387257260016124	0.999958567383643	Slamf7	none
Cd48	17.8941192966353	-0.971616536848324	0.742471915936468	-1.30862395734233	0.190661761576946	0.999958567383643	Cd48	none
Tma7-ps	412.052654010182	0.0787101042045587	1.02863815941884	0.0765187480979981	0.939006398876969	0.999958567383643	Tma7-ps	none
Slamf1	1.35001510822091	-1.73598830792593	3.24301959987513	-0.53529997413299	0.592442444250822	0.999958567383643	Slamf1	none
Cd84	22.881608586881	-0.52174188406482	0.73712963074112	-0.707802077553515	0.479068176034042	0.999958567383643	Cd84	none
Slamf6	1.50143695956076	0.428155398838329	3.77822748466668	0.113321762804365	0.909775464151192	0.999958567383643	Slamf6	none
Vangl2	2391.18578346338	-0.0647792668839663	0.195850297070276	-0.33075909433378	0.740826461302369	0.999958567383643	Vangl2	none
Nhlh1	49.2980290125773	4.3384707492325	1.17064936447028	3.70603776067113	0.000210526925247859	0.999958567383643	Nhlh1	up
Ncstn	3032.65185686608	-0.0823278655695148	0.168799797126902	-0.487724908268825	0.625744706335791	0.999958567383643	Ncstn	none
Copa	10179.9602649167	-0.0318442449546724	0.144639813981623	-0.220162374923397	0.825744698151789	0.999958567383643	Copa	none
Pex19	2993.5464484834	-0.0103014850097408	0.154355069787263	-0.0667388834324561	0.946789578798967	0.999958567383643	Pex19	none
Dcaf8	4680.06278379793	0.0203699770045865	0.137893750505839	0.147722263915971	0.882561960341691	0.999958567383643	Dcaf8	none
Pea15a	2422.90224288067	0.0896279123178099	0.191157125765853	0.468870370166554	0.639162296446439	0.999958567383643	Pea15a	none
Casq1	169.277481734482	0.0455606501914406	0.308125502459264	0.147863937998654	0.882450148611835	0.999958567383643	Casq1	none
Atp1a4	0.960702942038836	-3.43647552163251	3.95413110623576	-0.86908487081096	0.384800711182815	0.999958567383643	Atp1a4	none
Atp1a2	374.737372287991	0.589506211585326	0.38595542530002	1.52739454595586	0.126662931856593	0.999958567383643	Atp1a2	none
Igsf8	1684.81554618669	-0.231233662209292	0.15148812318981	-1.52641446299763	0.126906677987632	0.999958567383643	Igsf8	none
Kcnj9	5.50665181993128	-1.08691991427757	1.95670580703064	-0.555484585558115	0.578563250655079	0.999958567383643	Kcnj9	none
Kcnj10	12.0810232746922	0.809286837131284	1.49819137850399	0.540175873885614	0.589075749227875	0.999958567383643	Kcnj10	none
Pigm	1382.96551242395	-0.0345791396599823	0.168094479613836	-0.205712523929525	0.837015475108249	0.999958567383643	Pigm	none
Slamf9	5.12841578615434	-2.18915296237079	1.50056929763661	-1.458881616343	0.144597693769817	0.999958567383643	Slamf9	none
Igsf9	5751.09069721924	-0.247240547342222	0.234157649529901	-1.05587217773404	0.291026616789661	0.999958567383643	Igsf9	none
Tagln2	2845.14586388417	-0.306208352254654	0.228465500665205	-1.34028267446547	0.180153462006417	0.999958567383643	Tagln2	none
Cfap45	63.3619624500699	-0.599100333403219	0.450520670002775	-1.329795441793	0.183585678190712	0.999958567383643	Cfap45	none
Vsig8	14.9721047628991	0.153606104652493	0.772299549726854	0.198894463562513	0.842345300433612	0.999958567383643	Vsig8	none
Slamf8	22.3858422621788	-2.09085488371266	1.13693176824705	-1.839032862048	0.065910352737044	0.999958567383643	Slamf8	none
Fcrl6	109.033109699787	-1.21104648062421	1.62578621380728	-0.744898972779555	0.456332796175807	0.999958567383643	Fcrl6	none
Dusp23	326.059653103897	-0.171245618426151	0.477045585733571	-0.35897118335729	0.719616646830721	0.999958567383643	Dusp23	none
Crp	0.715468242406486	-3.00105585402535	3.97067062735331	-0.755805790929009	0.449765644228458	0.999958567383643	Crp	none
Apcs	0.378867053356925	1.97286102708578	4.02136651498373	0.490594682114859	0.623713148387186	0.999958567383643	Apcs	none
Ackr1	776.869499665481	-0.446188144625796	0.779802356338568	-0.572181067419184	0.567199312445135	0.999958567383643	Ackr1	none
Cadm3	2273.12141034548	-0.444566772405823	0.376536558987949	-1.18067359408798	0.237732415330729	0.999958567383643	Cadm3	none
Aim2	311.420298186298	-0.819315304037415	1.02968075707037	-0.795698373900387	0.426207372231544	0.999958567383643	Aim2	none
Ifi206	7.67995174498591	-1.65501776265272	1.55589993943082	-1.06370449712734	0.287462586576094	0.999958567383643	Ifi206	none
Ifi213	2.28820209257216	-2.76265044231874	3.37488745029124	-0.818590392423408	0.413020150324953	0.999958567383643	Ifi213	none
Ifi209	2.42655924799338	-0.720882955537703	2.34664274316804	-0.307197573058986	0.758692992698052	0.999958567383643	Ifi209	none
Ifi208	2.51749782728924	-1.65338847172332	2.35017093326574	-0.70351839022441	0.481732750167022	0.999958567383643	Ifi208	none
Ifi207	28.1305570305027	0.549368784879831	0.645713506825096	0.850793392229037	0.394884132897281	0.999958567383643	Ifi207	none
Ifi204	11.7639873468908	-0.930034140635545	1.04077532913518	-0.893597412045066	0.371537331530085	0.999958567383643	Ifi204	none
Mndal	16.5343620289793	0.310913154787	0.764026221893482	0.406940424134221	0.684051744985703	0.999958567383643	Mndal	none
Ifi211	1.00245768625144	-1.28289438956734	3.56573358680886	-0.359784139318007	0.71900856503165	0.999958567383643	Ifi211	none
Ifi203	15.038253362963	0.0784943957746735	0.849852848732699	0.0923623376584834	0.926410161675225	0.999958567383643	Ifi203	none
Ifi202b	14.8262341042663	-0.201432424047262	1.0018253715735	-0.201065404972611	0.840647432385322	0.999958567383643	Ifi202b	none
Ifi205	2.742698121514	-1.81870770254896	2.23375461845024	-0.814193147056936	0.415534310721872	0.999958567383643	Ifi205	none
Olfr433	0.286989443844957	1.62385760835764	4.05211214841022	0.400743500891193	0.688608979897638	0.999958567383643	Olfr433	none
Olfr420	0.286989443844957	1.62385760835764	4.05211214841022	0.400743500891193	0.688608979897638	0.999958567383643	Olfr420	none
Spta1	14.4873242626178	-0.952806722600952	1.42952920473395	-0.666517843389061	0.505080162408898	0.999958567383643	Spta1	none
Olfr419	0.916527708307482	0.890815971713479	3.66057842576353	0.243353882392964	0.80773126654165	0.999958567383643	Olfr419	none
Mptx1	15.418590671815	0.883872947504185	1.01048214911375	0.874704167984949	0.381734891694379	0.999958567383643	Mptx1	none
Fmn2	485.16919328394	0.166755219675165	0.302187926120059	0.551826215614299	0.581067424272857	0.999958567383643	Fmn2	none
Grem2	896.037078519648	0.435848157074733	0.303215510555482	1.4374203888062	0.150598578872165	0.999958567383643	Grem2	none
Rgs7	41.1058589185802	0.86383899985235	0.590996376763499	1.4616654751473	0.143832902534069	0.999958567383643	Rgs7	none
Fh1	1453.4067850408	0.295988528731833	0.179848551249475	1.64576543250135	0.0998120616963915	0.999958567383643	Fh1	none
Kmo	7.03188862981223	0.149825048610521	1.12591094636943	0.133070070145104	0.894137965168201	0.999958567383643	Kmo	none
Opn3	142.1358935406	-0.282406499653482	0.374591700462402	-0.753904849746737	0.450906358280627	0.999958567383643	Opn3	none
Chml	360.053177420499	0.26909479910147	0.33559737163406	0.801838219981339	0.422646546887198	0.999958567383643	Chml	none
Exo1	632.761414285338	-0.0106863182283364	0.246198944245204	-0.043405215489849	0.965378520261621	0.999958567383643	Exo1	none
Becn2	5.08424055242298	-1.23013665371918	1.58737970091439	-0.77494795543283	0.438370413484025	0.999958567383643	Becn2	none
Pld5	52.5736700808938	0.976529705263807	0.738312038540481	1.32265174382669	0.185951218169293	0.999958567383643	Pld5	none
Cep170	2953.20473815803	0.127905828319025	0.192811270312686	0.663373194479748	0.507091569244173	0.999958567383643	Cep170	none
Sdccag8	774.005814799668	0.185288944041933	0.208046025047792	0.890615160752858	0.373135662979622	0.999958567383643	Sdccag8	none
Akt3	2657.51099179168	-0.0939573984828353	0.158383797280823	-0.593226075494603	0.553029864135224	0.999958567383643	Akt3	none
Zbtb18	2171.87567768337	0.193814082591193	0.261838320687739	0.740205184948195	0.459175501953019	0.999958567383643	Zbtb18	none
1700016C15Rik	2.5131444564982	-0.047516676421594	2.75895231894745	-0.0172227247623192	0.986258933138237	0.999958567383643	1700016C15Rik	none
Adss	2312.03464579599	0.0149255407166053	0.163722529907273	0.091163633527155	0.927362570830051	0.999958567383643	Adss	none
Catspere1	0.315225712661046	-1.84078792575134	4.04807699296828	-0.454731451241881	0.649302451162629	0.999958567383643	Catspere1	none
Catspere2	195.507870880903	0.125769280416793	0.261758631398104	0.480478063875236	0.630887497528207	0.999958567383643	Catspere2	none
Desi2	1318.85059557918	-0.0610880025160052	0.236111675614183	-0.258725039145568	0.795847398747722	0.999958567383643	Desi2	none
Cox20	3478.5613663051	0.191230463180636	0.201494463977387	0.949060631274207	0.342589775850299	0.999958567383643	Cox20	none
Hnrnpu	35940.6940876393	-0.00357805595670459	0.155276825669961	-0.0230430776857179	0.981615911036681	0.999958567383643	Hnrnpu	none
Efcab2	107.150598892919	-0.236307663408115	0.356747908608441	-0.662393969819963	0.507718767318186	0.999958567383643	Efcab2	none
Kif26b	6953.01894360927	-0.0173628616312562	0.273316277480625	-0.0635266285319836	0.949347155561389	0.999958567383643	Kif26b	none
Smyd3	312.374612441968	0.112324814749651	0.29905526723881	0.375598850964074	0.707215145122853	0.999958567383643	Smyd3	none
Tfb2m	648.823926794077	0.108966194292539	0.186668123309645	0.583742914218865	0.559393290228193	0.999958567383643	Tfb2m	none
Cnst	1206.31979164267	0.0676473550603747	0.186781451262842	0.362173837942721	0.717222128654275	0.999958567383643	Cnst	none
Sccpdh	1021.58283351153	0.346658027659732	0.2108843934727	1.64382969242628	0.100211386209722	0.999958567383643	Sccpdh	none
Kif28	253.131838615585	0.34841152321168	0.344406854100385	1.011627727682	0.311716083166168	0.999958567383643	Kif28	none
Ahctf1	2741.03449057811	0.0762923288802427	0.15094825147845	0.505420421455724	0.613263578542508	0.999958567383643	Ahctf1	none
Cdc42bpa	2879.43622696083	0.0451485656648873	0.177931709846544	0.253740975702562	0.799695675741208	0.999958567383643	Cdc42bpa	none
Coq8a	525.240781966438	0.118115473002273	0.271469798299843	0.435096182860872	0.663492614007454	0.999958567383643	Coq8a	none
Psen2	274.005565285804	0.349526978653586	0.30473219803832	1.14699720247361	0.251382777125032	0.999958567383643	Psen2	none
Itpkb	2136.73967391184	-0.012875231126346	0.208936433575669	-0.0616227189581228	0.950863284210536	0.999958567383643	Itpkb	none
Stum	118.625415216985	0.0574153198665495	0.611031577225655	0.0939645707464737	0.925137300624085	0.999958567383643	Stum	none
Parp1	4344.98745154873	-0.00183323515307983	0.180924331521722	-0.0101326070278155	0.991915487631171	0.999958567383643	Parp1	none
Lin9	548.532768537688	-0.061246757171256	0.231012692241164	-0.265122909815353	0.790914779168301	0.999958567383643	Lin9	none
Mixl1	5.29571942406114	-0.0645726821396829	1.28189939076577	-0.0503726599800544	0.959825422894657	0.999958567383643	Mixl1	none
Acbd3	1753.68855443947	0.00314830400910218	0.198448954193072	0.0158645532898056	0.987342448818883	0.999958567383643	Acbd3	none
H3f3a	24241.7320591686	0.16577049739085	0.222886462436511	0.743744126846957	0.457031288060321	0.999958567383643	H3f3a	none
Sde2	1270.76362967743	-0.25322022614872	0.170642800010776	-1.48391977940311	0.13783020384302	0.999958567383643	Sde2	none
Lefty2	4.26380429749791	-0.145299963578112	1.66543128699386	-0.087244646304431	0.930477052007259	0.999958567383643	Lefty2	none
Pycr2	1443.98124097252	-0.0265645452382354	0.15974160919714	-0.166296967782837	0.867923252181921	0.999958567383643	Pycr2	none
Lefty1	27.7537474005639	0.0124804149850392	0.620022591134183	0.0201289681432563	0.983940491587106	0.999958567383643	Lefty1	none
Tmem63a	858.466668530026	0.0315272318593543	0.210970751212994	0.14943887566445	0.881207337772587	0.999958567383643	Tmem63a	none
Ephx1	97.1752240402972	0.227854576606049	0.480168565569681	0.474530389834491	0.635121732178938	0.999958567383643	Ephx1	none
9130409I23Rik	0.309303950449581	1.7170318913492	4.04318941061623	0.424672632659943	0.671075336806047	0.999958567383643	9130409I23Rik	none
Nvl	2259.12845648134	0.0397129597001108	0.130214972904379	0.304979978986542	0.760381400826651	0.999958567383643	Nvl	none
Cnih4	714.15365188293	0.0346856935978429	0.194457793424607	0.178371321544851	0.858431370210932	0.999958567383643	Cnih4	none
Wdr26	4735.26387217218	0.00850229842118394	0.205946212906468	0.041284072677002	0.967069430407601	0.999958567383643	Wdr26	none
LOC108167594	3.42543095547158	0.0631647682351786	2.18028261173745	0.0289709085854898	0.97688779243723	0.999958567383643	LOC108167594	none
Gm38664	35.998112892523	0.478253238338138	0.513577440444413	0.931219326776293	0.351740122496756	0.999958567383643	Gm38664	none
Cnih3	16.529850359922	-0.278773871952018	0.902960446373331	-0.308733204285626	0.75752448351105	0.999958567383643	Cnih3	none
Ccdc121	6.27497531220493	0.693580770674207	1.1963762938956	0.579734632166434	0.562093584989823	0.999958567383643	Ccdc121	none
Dnah14	11.2221981218119	-0.416049692986516	1.14289538949184	-0.364031298762611	0.715834637502608	0.999958567383643	Dnah14	none
Lbr	1737.50867678327	-0.0225215024095388	0.179318916470527	-0.125594682662721	0.900052772246108	0.999958567383643	Lbr	none
Enah	7079.24856347351	0.0222493892925964	0.14088519627014	0.157925671977163	0.874515368594644	0.999958567383643	Enah	none
Srp9	1874.479293179	0.31732958337089	0.175375843055684	1.80942584703718	0.0703848706645376	0.999958567383643	Srp9	none
Gm33887	7.34492266950116	-0.0342064689725054	1.79855304010829	-0.0190188825181635	0.984826042062562	0.999958567383643	Gm33887	none
Degs1	1445.03723344681	-0.1244681302521	0.195489637525358	-0.636699376129102	0.524320680027499	0.999958567383643	Degs1	none
Fbxo28	1527.49192160493	-0.0526246988213783	0.153990481692797	-0.341739945501059	0.732546607807997	0.999958567383643	Fbxo28	none
Trp53bp2	1959.3538347932	0.0852123883788623	0.142478786714409	0.598070704726493	0.549792756485015	0.999958567383643	Trp53bp2	none
Capn2	4644.0320595107	0.125507373552872	0.144799326048855	0.866767663756432	0.386069322935024	0.999958567383643	Capn2	none
Capn8	3.82846470650881	0.474253644227935	1.6402054280826	0.289142833030578	0.772472076742881	0.999958567383643	Capn8	none
Susd4	1087.84216694797	-0.110558833645473	0.304283543821383	-0.363341481622718	0.716349809738186	0.999958567383643	Susd4	none
Tlr5	84.1560421656323	0.0559656881104004	0.464078730422811	0.120595244818506	0.904011635439235	0.999958567383643	Tlr5	none
Disp1	1414.70239714701	-0.140464972629595	0.164091287875161	-0.856017247767956	0.391988239230523	0.999958567383643	Disp1	none
Brox	1540.19056718398	0.158692413200105	0.159814009148049	0.992981867147172	0.320718791219017	0.999958567383643	Brox	none
Aida	2595.77169497281	0.0957162590765516	0.175516299617932	0.545341140879276	0.58551891367969	0.999958567383643	Aida	none
Mia3	3240.97633707077	0.0226353895380039	0.186362238578024	0.121459098746162	0.903327409271289	0.999958567383643	Mia3	none
Taf1a	890.954022159104	0.0528497253371978	0.242462592900767	0.217970634995344	0.827451991204455	0.999958567383643	Taf1a	none
Hhipl2	99.503588658333	0.0482145328861484	0.426528241568369	0.113039485284399	0.909999251086518	0.999958567383643	Hhipl2	none
1700056E22Rik	35.443745777486	-0.22189402190896	0.551411288346472	-0.402411097847413	0.687381503898002	0.999958567383643	1700056E22Rik	none
Dusp10	410.582410963254	-0.173173352591811	0.287159374341317	-0.603056588311053	0.546471044610964	0.999958567383643	Dusp10	none
Hlx	211.815261560186	0.298655099341727	0.400567727336385	0.745579533647565	0.45592145000258	0.999958567383643	Hlx	none
Mtarc1	7.19208064300365	-0.490685072431936	1.34031693911527	-0.366096300145122	0.714293218225632	0.999958567383643	Mtarc1	none
Mtarc2	920.610636908052	0.235206567708384	0.184807900223739	1.27270840382705	0.203121534406099	0.999958567383643	Mtarc2	none
C130074G19Rik	703.881937468218	-0.100214910494028	0.199891343069456	-0.501346926561026	0.616126984747671	0.999958567383643	C130074G19Rik	none
Mark1	1591.13222502731	0.16383347496294	0.202449191696238	0.809257244201603	0.418367193974066	0.999958567383643	Mark1	none
Rab3gap2	1553.92341783823	0.0519912951463768	0.152334602831461	0.341296686242053	0.732880242311774	0.999958567383643	Rab3gap2	none
Iars2	1203.99715855176	0.166791907613387	0.213774447415093	0.780223780859651	0.435259167002538	0.999958567383643	Iars2	none
Bpnt1	440.653035305431	-0.0669304055265695	0.237823134023382	-0.281429331092698	0.778381123867741	0.999958567383643	Bpnt1	none
Eprs	3756.25180332856	-0.00704001042337518	0.173914017921744	-0.0404798331238772	0.967710584697522	0.999958567383643	Eprs	none
Slc30a10	101.143193328325	0.148693484229352	0.351878088969529	0.422571023574669	0.672608271581715	0.999958567383643	Slc30a10	none
Lyplal1	287.197205298519	-0.101963193887384	0.258697704555217	-0.394140311614635	0.693477450481057	0.999958567383643	Lyplal1	none
Tgfb2	1538.53530824281	-0.0130155754685518	0.181154043589329	-0.0718481089942314	0.942722786280092	0.999958567383643	Tgfb2	none
Rrp15	563.213518581057	-0.135566056144369	0.195128429063718	-0.694752972669609	0.487210124316818	0.999958567383643	Rrp15	none
D1Pas1	1.99307184807995	0.607807117359143	2.88959580090155	0.210343300322318	0.833399742373762	0.999958567383643	D1Pas1	none
Spata17	12.3263593546455	-0.345952712650598	1.03362972178354	-0.334696947426833	0.737853704378661	0.999958567383643	Spata17	none
Gpatch2	1342.99895215992	-0.103068055753069	0.153245227062044	-0.672569434814046	0.501221252463349	0.999958567383643	Gpatch2	none
Esrrg	89.2504051917916	-0.390747036088172	0.69693954286106	-0.560661308560691	0.575028448244958	0.999958567383643	Esrrg	none
LOC118567691	0.320234314012945	-1.86041045561331	4.0462036328308	-0.45979160329895	0.645665810774926	0.999958567383643	LOC118567691	none
Ush2a	5.77556812877426	0.484506804465761	1.53717430783729	0.315193144977444	0.752615010022668	0.999958567383643	Ush2a	none
Kctd3	2284.47051543358	-0.0529408998669234	0.167281002109727	-0.316478854139081	0.751639072941906	0.999958567383643	Kctd3	none
Kcnk2	936.115583471521	0.971500563676566	0.4438511414093	2.18879816460963	0.0286115132012656	0.999958567383643	Kcnk2	up
Cenpf	2516.2646314266	-0.0723592758269681	0.217367512164095	-0.332889101533916	0.739217996438846	0.999958567383643	Cenpf	none
Ptpn14	2328.72499515846	-0.211771882595367	0.151561593243695	-1.39726614152743	0.162333553531096	0.999958567383643	Ptpn14	none
Smyd2	1519.47418553529	-0.112851969474685	0.212967777154508	-0.52990161696063	0.596180145016228	0.999958567383643	Smyd2	none
Prox1	379.578019259905	-0.592239885048281	0.355855431027238	-1.66427103090342	0.0960582788491978	0.999958567383643	Prox1	none
Rps6kc1	781.142087701381	-0.109275107262522	0.168479366691233	-0.648596379536416	0.516599296263713	0.999958567383643	Rps6kc1	none
Angel2	2103.90323858214	0.0149697573744108	0.139007974675299	0.10768991785815	0.914241667384508	0.999958567383643	Angel2	none
Vash2	3556.34395359807	-0.0517728300150639	0.129489502126186	-0.399822604651085	0.689287180234497	0.999958567383643	Vash2	none
Flvcr1	721.626279906643	-0.164901839780264	0.186263919428895	-0.885312841509352	0.375987925892875	0.999958567383643	Flvcr1	none
Spata45	3.34986304264792	2.08585113228105	2.0838094278038	1.00097979424126	0.316836577109111	0.999958567383643	Spata45	none
Tatdn3	289.911608351252	0.0372628560130644	0.310330921929898	0.120074582904381	0.904424066598148	0.999958567383643	Tatdn3	none
Nsl1	1044.34219492718	-0.0138832476926127	0.164025047754713	-0.0846410221039781	0.932546785143514	0.999958567383643	Nsl1	none
Batf3	99.353481634593	0.21471518133284	0.546742345106582	0.392717306889744	0.694528286547984	0.999958567383643	Batf3	none
Atf3	54.388311617854	-0.264974433716345	0.451279947838625	-0.587161993315728	0.557094915382625	0.999958567383643	Atf3	none
Nenf	996.969280301552	0.221490339659943	0.31611431477681	0.700665326770554	0.483511899415177	0.999958567383643	Nenf	none
Pacc1	480.843296029026	0.218848434291398	0.227599176918439	0.961551958379107	0.336274713730623	0.999958567383643	Pacc1	none
Ppp2r5a	1595.75125415777	-0.030185605455588	0.153611098029048	-0.196506670695629	0.844213611994835	0.999958567383643	Ppp2r5a	none
Dtl	2081.93005008898	-0.0221598854741948	0.164700125186949	-0.134546864788605	0.892970155211587	0.999958567383643	Dtl	none
Ints7	2675.81606177087	0.0882438283765593	0.183932072401966	0.479763138772833	0.631395826347566	0.999958567383643	Ints7	none
Lpgat1	2541.20499694841	0.0573711711229279	0.247017028558127	0.232255935786336	0.816339234827466	0.999958567383643	Lpgat1	none
Nek2	753.285094983687	-0.270601134214321	0.200262546028412	-1.35123186826922	0.176621169093999	0.999958567383643	Nek2	none
Slc30a1	475.222135471946	-0.118921239010388	0.212695938496045	-0.559113821595609	0.576084042452657	0.999958567383643	Slc30a1	none
Gm39743	14.5996558671843	0.00317837902176858	1.64171511626696	0.00193601130322524	0.998455287436583	0.999958567383643	Gm39743	none
Rd3	39.8067835212371	1.27203417731549	0.594970865356354	2.13797725465701	0.0325185893273391	0.999958567383643	Rd3	up
Traf5	434.817947225725	0.0424910463893995	0.354516362325287	0.11985637591083	0.904596922258197	0.999958567383643	Traf5	none
Gstp-ps	1827.72748168631	0.333401178875621	0.265819111243303	1.25424081555393	0.209754488617836	0.999958567383643	Gstp-ps	none
Rcor3	1161.57170628066	-0.119498298824152	0.180971473646802	-0.66031566421001	0.509051280007892	0.999958567383643	Rcor3	none
Kcnh1	158.645248971197	0.0714051295978807	0.484556450653797	0.147361838856001	0.882846424814729	0.999958567383643	Kcnh1	none
Hhat	194.937120536108	-0.239157341985331	0.289319101415816	-0.826621335456204	0.408451720628591	0.999958567383643	Hhat	none
Sertad4	3898.75342845038	-0.177649748182654	0.175626116884912	-1.01152238251141	0.311766473980287	0.999958567383643	Sertad4	none
Syt14	484.188907370247	-0.0270574809190631	0.226490580842765	-0.119464044899275	0.904907724011196	0.999958567383643	Syt14	none
Utp25	1048.08686386057	0.0707611805077233	0.173389387171962	0.408105603588901	0.683196146258793	0.999958567383643	Utp25	none
Irf6	1007.38574199785	-0.363208187649074	0.239459036293361	-1.51678630830247	0.129320644976749	0.999958567383643	Irf6	none
A130010J15Rik	365.557466962139	-0.0437533700293256	0.237523405797137	-0.184206562222732	0.853851411664094	0.999958567383643	A130010J15Rik	none
Traf3ip3	151.408072974554	-0.144462994543778	0.31057482458817	-0.465147150079982	0.641826082697152	0.999958567383643	Traf3ip3	none
Hsd11b1	11.5258422562327	-1.39256414395264	0.91577961901791	-1.52063238254422	0.128352115764992	0.999958567383643	Hsd11b1	none
G0s2	322.22765220129	0.0301141991017339	0.354248141570468	0.0850087708808586	0.932254417798129	0.999958567383643	G0s2	none
Lamb3	546.393686727654	-0.0355255048721466	0.184771692982034	-0.192267031268696	0.84753304181614	0.999958567383643	Lamb3	none
Camk1g	688.333468943522	0.0239336880050544	0.187470593863471	0.127666358290221	0.8984130143793	0.999958567383643	Camk1g	none
Plxna2	1344.6271642367	0.127502163704152	0.152078665304879	0.838396125114213	0.40180826497712	0.999958567383643	Plxna2	none
Cd34	1679.54797308494	-0.145438270901734	0.153231075498819	-0.949143445141814	0.34254766072957	0.999958567383643	Cd34	none
Cd46	78.3385620397897	0.194666971267972	0.409947297237997	0.474858530790501	0.634887810936353	0.999958567383643	Cd46	none
Cr1l	359.32612583863	0.0515023145774388	0.217778582979725	0.23648934561317	0.813052973814625	0.999958567383643	Cr1l	none
Cr2	11.6275009916224	0.206743182145014	0.998895607532289	0.206971760198006	0.836031913060702	0.999958567383643	Cr2	none
Fam171a1	1975.10974442649	0.0508046921200912	0.19145970425323	0.265354489699282	0.790736391740388	0.999958567383643	Fam171a1	none
Nmt2	1711.86015100916	0.0546275032126661	0.156515156035356	0.349023727774491	0.727071496179306	0.999958567383643	Nmt2	none
Rpp38	1558.04146609139	0.0636463376827797	0.158534447740846	0.401466927786076	0.688076382690341	0.999958567383643	Rpp38	none
Acbd7	4.80504927284605	-0.354405703170461	1.53560559249642	-0.230792141486217	0.817476286628256	0.999958567383643	Acbd7	none
Olah	1.0729598193749	1.23343603371414	3.9306441157971	0.313799977148022	0.753672961742667	0.999958567383643	Olah	none
Meig1	0.315225712661046	-1.84078792575134	4.04807699296828	-0.454731451241881	0.649302451162629	0.999958567383643	Meig1	none
Dclre1c	991.312927619129	-0.0980729163712988	0.18951012315331	-0.517507533315038	0.604801911521187	0.999958567383643	Dclre1c	none
Suv39h2	782.639812810581	0.0023039704474466	0.237643638874726	0.00969506467059757	0.992264578764425	0.999958567383643	Suv39h2	none
Hspa14	1063.1599422917	-0.00172568973785178	0.156770684953598	-0.0110077323344129	0.991217277688607	0.999958567383643	Hspa14	none
Cdnf	10.8613512032611	-0.505829930302076	0.875876203330175	-0.577513041659149	0.563592931153687	0.999958567383643	Cdnf	none
Fam107b	1604.22193988548	0.134379394551309	0.189566506547686	0.708877306432324	0.478400618959102	0.999958567383643	Fam107b	none
Frmd4a	4116.39600630668	-0.037598134321937	0.186696265525324	-0.201386643788207	0.840396257988198	0.999958567383643	Frmd4a	none
Prpf18	1454.00806736779	-0.0949623057044871	0.170664922132513	-0.556425447701277	0.577920046447095	0.999958567383643	Prpf18	none
Bend7	88.5976702342755	-0.0705811341374066	0.339129796023508	-0.208124249078114	0.835131953676528	0.999958567383643	Bend7	none
Sephs1	5100.7882300861	-0.0123830714095244	0.172520038327208	-0.0717775832279739	0.942778912788782	0.999958567383643	Sephs1	none
Phyh	616.614624891339	0.25954523517537	0.277151207575048	0.936475209494042	0.349028570653291	0.999958567383643	Phyh	none
Gm13194	5.65007863946565	0.46662818024424	1.56418813555765	0.298319728705704	0.76545914810268	0.999958567383643	Gm13194	none
Ucma	40.6785776349544	0.81865163324651	0.773160576573243	1.05883778616195	0.289673661739332	0.999958567383643	Ucma	none
Mcm10	844.118977988504	-0.174257009887647	0.246633291230473	-0.706542936755476	0.479850561074069	0.999958567383643	Mcm10	none
Optn	155.538037286004	-0.00981396727624546	0.40953098763389	-0.0239639186596031	0.980881389174865	0.999958567383643	Optn	none
Ccdc3	640.504853649733	-0.0671199028867409	0.331947445904414	-0.202200389594407	0.839760068568293	0.999958567383643	Ccdc3	none
Camk1d	399.533245229255	0.110892297467903	0.368125277007148	0.301235216362907	0.76323513747134	0.999958567383643	Camk1d	none
Cdc123	1371.77190010676	0.4365708178283	0.204535284640732	2.13445234447025	0.0328057706760391	0.999958567383643	Cdc123	none
Nudt5	1471.7433533275	0.0223088333579239	0.182753058042701	0.122070916880151	0.902842854561483	0.999958567383643	Nudt5	none
Sec61a2	3532.02784112157	0.0142426937265181	0.174984449069808	0.0813940541701288	0.935128577508208	0.999958567383643	Sec61a2	none
Dhtkd1	515.751018269492	0.0800213583591478	0.194400013177436	0.411632473944893	0.680608825731739	0.999958567383643	Dhtkd1	none
Upf2	1853.68644245624	0.0510316848694776	0.16839259784136	0.303051829615183	0.761850363283162	0.999958567383643	Upf2	none
Proser2	340.77419357447	0.139418288521582	0.466878538366787	0.298617899656061	0.765231606336669	0.999958567383643	Proser2	none
Echdc3	56.3620629239844	0.0295866210853569	0.492240437725231	0.060106035217432	0.952071183247676	0.999958567383643	Echdc3	none
Usp6nl	1395.00540797141	0.0417942072864127	0.237904277398862	0.175676569347015	0.860548043952945	0.999958567383643	Usp6nl	none
Celf2	2019.96464868221	0.266102048189025	0.384635364516187	0.691829386316938	0.489044479825228	0.999958567383643	Celf2	none
Gata3	82.2048364109062	0.28203043166736	0.486831501961436	0.579318368945033	0.562374373278433	0.999958567383643	Gata3	none
Taf3	654.719538023876	0.0144401603520922	0.194883094697944	0.0740965263019533	0.940933579274288	0.999958567383643	Taf3	none
Atp5c1	4122.99049954642	0.0325843076976781	0.145991143369021	0.223193729055981	0.82338473234082	0.999958567383643	Atp5c1	none
Kin	1212.30730614506	0.0777746222273098	0.212753053544333	0.365562895251717	0.71469126669313	0.999958567383643	Kin	none
Itih2	9.17019869319375	2.60535837903743	1.29386392907631	2.013626255813	0.0440487876950201	0.999958567383643	Itih2	up
Itih5	405.555566937972	0.266201480420374	0.466701818709611	0.570388778763274	0.568414038652182	0.999958567383643	Itih5	none
Sfmbt2	201.366074411037	0.101212377155845	0.416152000770858	0.243210117861659	0.80784262923059	0.999958567383643	Sfmbt2	none
Prkcq	64.1233416430143	0.26701977454024	0.597233843770506	0.447094178143804	0.654807062374146	0.999958567383643	Prkcq	none
Pfkfb3	937.23000039983	-0.167992318347789	0.349134041195689	-0.481168544242953	0.630396715228665	0.999958567383643	Pfkfb3	none
Rbm17	2081.74692396175	0.00496592377973352	0.177233673768292	0.0280190760262961	0.977646936650356	0.999958567383643	Rbm17	none
Il15ra	19.3315695162197	-0.624312359142527	0.794129656553135	-0.786159229781585	0.431774208008244	0.999958567383643	Il15ra	none
Fbh1	2158.33241549794	-0.00150578008835871	0.199220032369077	-0.00755837688836977	0.993969345197036	0.999958567383643	Fbh1	none
Gm46731	221.037821674396	-0.0173344081481989	0.324431090456627	-0.0534301694816032	0.957389167766787	0.999958567383643	Gm46731	none
Ankrd16	1572.6496984321	0.0573153762274794	0.178627791639979	0.32086483128559	0.748312826428917	0.999958567383643	Ankrd16	none
Itga8	1354.66209757909	-0.126907302327422	0.207955721983273	-0.610261170585293	0.541688814284708	0.999958567383643	Itga8	none
Mindy3	578.466326225271	0.465359251864004	0.206464797750747	2.25393993035949	0.0241999472151646	0.999958567383643	Mindy3	none
Pter	355.262412025922	-0.216328202898622	0.28113688142112	-0.769476426590149	0.441610533539	0.999958567383643	Pter	none
C1ql3	184.166494485193	-0.161144635160967	0.292831906160592	-0.550297395095307	0.582115410620092	0.999958567383643	C1ql3	none
Rsu1	1736.17030476304	0.120063069187256	0.168219415879786	0.71372896261307	0.475394793530162	0.999958567383643	Rsu1	none
Cubn	27.9235026155975	0.185664146523243	0.606133656287189	0.306308921468757	0.759369447130058	0.999958567383643	Cubn	none
Trdmt1	301.727232857699	0.21092519443313	0.241403791158375	0.873744332767131	0.38225750208736	0.999958567383643	Trdmt1	none
Vim	33050.2959865025	0.304224709265736	0.132039134615959	2.30404955432786	0.0212198620236522	0.999958567383643	Vim	none
St8sia6	7.20661725279302	0.677037359946501	1.269076118892	0.533488377779581	0.593695554176178	0.999958567383643	St8sia6	none
Hacd1	339.152137262898	0.307549391906741	0.205567730043623	1.49609762116591	0.134628217739701	0.999958567383643	Hacd1	none
Stam	1396.56686130486	0.0699290478077823	0.149157374205669	0.468827291846523	0.639193090416364	0.999958567383643	Stam	none
Tmem236	3.49542196850028	0.0170455647410486	1.80657016504022	0.00943531841215204	0.992471816812562	0.999958567383643	Tmem236	none
Mrc1	354.906766939991	-0.0801706726672623	0.30099111466672	-0.266355612377572	0.789965346937478	0.999958567383643	Mrc1	none
Cacnb2	190.663207198186	-0.0172882445195741	0.285773216369649	-0.0604963779993001	0.951760300506138	0.999958567383643	Cacnb2	none
Nsun6	441.836718019676	0.0122854874636742	0.209717421583696	0.0585811487233603	0.953285726032312	0.999958567383643	Nsun6	none
Arl5b	1772.61502958965	0.0545675146968529	0.237733340729229	0.229532443911617	0.818455107049818	0.999958567383643	Arl5b	none
Plxdc2	697.271664488783	0.100976780135349	0.250329189761258	0.403375971582268	0.686671660582869	0.999958567383643	Plxdc2	none
Nebl	705.607910727362	0.391608882145695	0.385880718085131	1.01484439048675	0.310180009752076	0.999958567383643	Nebl	none
H2al2a	0.40024252974544	-2.14123232279763	4.02192238678166	-0.532390264375799	0.594455726652663	0.999958567383643	H2al2a	none
Skida1	1912.7636853747	-0.0843247484426612	0.247284120148883	-0.341003491821035	0.733100953033913	0.999958567383643	Skida1	none
Mllt10	3103.42158112475	-0.0505807450770478	0.133431745548349	-0.379075795412718	0.704631579772465	0.999958567383643	Mllt10	none
Dnajc1	2526.53330760792	0.0692937939398312	0.198495445992211	0.349095132099658	0.727017890991628	0.999958567383643	Dnajc1	none
Commd3	1962.24892246373	-0.0577355027458566	0.171576075400775	-0.336500893909571	0.736493177596508	0.999958567383643	Commd3	none
Bmi1	2789.76251881704	0.00240757455994402	0.21818405763479	0.0110346034721472	0.99119583892476	0.999958567383643	Bmi1	none
Spag6	3.96810187014971	-0.601952440473133	1.43274566349968	-0.420139076884574	0.674383857474971	0.999958567383643	Spag6	none
Pip4k2a	537.717490806386	0.235041508231044	0.259977601383036	0.904083686366302	0.365951028046698	0.999958567383643	Pip4k2a	none
Armc3	5.31618173959009	-0.135403468200761	1.22104234722939	-0.110891705359767	0.911702223198526	0.999958567383643	Armc3	none
Msrb2	619.907694949636	0.32273578400716	0.222255602076425	1.45209291010889	0.146475773043918	0.999958567383643	Msrb2	none
Ptf1a	0.630451425322093	-2.83288659095474	3.9784932498441	-0.712050118739236	0.476433741077634	0.999958567383643	Ptf1a	none
Otud1	146.140346451406	-0.156903222640516	0.339200169909684	-0.462568231266786	0.64367388446265	0.999958567383643	Otud1	none
Etl4	1946.51303091368	-0.147739638168036	0.176389507700918	-0.837576112625361	0.402268813325737	0.999958567383643	Etl4	none
Arhgap21	2433.93179541142	0.0380796127501866	0.198736714043164	0.191608344404427	0.848049005738681	0.999958567383643	Arhgap21	none
Enkur	5.80972599753327	-1.49316126112449	1.45878583923191	-1.02356440607531	0.306041064468049	0.999958567383643	Enkur	none
Thnsl1	300.84784940706	-0.0330829662772007	0.208316292292715	-0.158811228411815	0.873817602094596	0.999958567383643	Thnsl1	none
Gpr158	5.30280177275589	1.21551442556969	2.36027802503379	0.514987816129117	0.606561534007988	0.999958567383643	Gpr158	none
Gad2	108.841010146112	1.05154422781506	1.88234129323412	0.55863632785124	0.576409941944072	0.999958567383643	Gad2	none
Apbb1ip	150.138976146556	0.819304181226951	0.464009934420063	1.76570396547856	0.0774455271625856	0.999958567383643	Apbb1ip	none
Pdss1	474.495452527812	0.0468412982216382	0.195837650279315	0.239184335365699	0.810962648759909	0.999958567383643	Pdss1	none
Abi1	2383.52381433017	0.127516899923765	0.141033854613619	0.904158085114488	0.365911582132393	0.999958567383643	Abi1	none
Acbd5	1152.85615493435	0.225333046525044	0.212069432478128	1.06254373339865	0.287988915141451	0.999958567383643	Acbd5	none
Mastl	468.518383889235	-0.165661090182678	0.288876207525985	-0.573467408761161	0.566328260079819	0.999958567383643	Mastl	none
Yme1l1	3097.98399642313	0.10290035086426	0.162763501853654	0.632207771965864	0.527251119460507	0.999958567383643	Yme1l1	none
Potegl	0.596293394294537	2.66365320621968	3.97819033206621	0.669564043919492	0.503135741560532	0.999958567383643	Potegl	none
Nxph2	1.86630028678295	-0.0854988352932328	2.96172702273141	-0.0288678985730369	0.976969948173822	0.999958567383643	Nxph2	none
Spopl	1304.78568634925	-0.0373199015147135	0.250521613603334	-0.148968789470614	0.881578260520976	0.999958567383643	Spopl	none
Hnmt	21.7410505847929	0.0597618359508573	0.715477080049518	0.0835272542157762	0.933432307376537	0.999958567383643	Hnmt	none
Il1f9	0.320234314012945	-1.86041045561331	4.0462036328308	-0.45979160329895	0.645665810774926	0.999958567383643	Il1f9	none
Il1f5	14.0797178829154	-0.14591499291185	0.819660252797867	-0.178018871128345	0.858708155436403	0.999958567383643	Il1f5	none
Il1rn	3.80981922638228	-1.62343672738967	2.43544754252555	-0.666586612539465	0.505036222721175	0.999958567383643	Il1rn	none
Psd4	62.3847660406129	-0.72878741202324	0.418572668343678	-1.74112517883001	0.0816616387179507	0.999958567383643	Psd4	none
Pax8	0.720476843758385	-3.01060826359506	3.97025258949641	-0.758291367042953	0.448276574277214	0.999958567383643	Pax8	none
Cacna1b	546.152630743136	0.807043528780453	0.386062270183238	2.09044910914864	0.0365774753622903	0.999958567383643	Cacna1b	up
Ehmt1	3333.7811749802	-0.00567608097465715	0.136579743468994	-0.0415587321405806	0.966850471780638	0.999958567383643	Ehmt1	none
Arrdc1	827.521162474273	0.0301617981499905	0.234713237579777	0.128504887329752	0.897749430763239	0.999958567383643	Arrdc1	none
Zmynd19	1376.7639489305	-0.0583362136422512	0.167341181892127	-0.348606439745695	0.727384792470356	0.999958567383643	Zmynd19	none
Dph7	1125.33557213833	0.0421556868184585	0.159406609090266	0.264453820698158	0.791430244191875	0.999958567383643	Dph7	none
Mrpl41	1529.25690466488	-0.00938003782081794	0.177315097401044	-0.0529003900869342	0.957811273588785	0.999958567383643	Mrpl41	none
Pnpla7	362.639914311169	-0.15411997646939	0.238137100907846	-0.647190109738639	0.517508911520704	0.999958567383643	Pnpla7	none
Nsmf	3309.5383052015	-0.0272957691228778	0.137098257984123	-0.199096396440273	0.842187340027246	0.999958567383643	Nsmf	none
Entpd8	2.73956592221865	0.904126176177414	2.20150225662507	0.410686009272347	0.681302787105122	0.999958567383643	Entpd8	none
Noxa1	4.60851331982728	0.89754708053085	1.5623104567307	0.574499822787504	0.565629620437673	0.999958567383643	Noxa1	none
Nrarp	588.745090094583	-0.197332203831668	0.208940637462632	-0.944441474995307	0.344944095622553	0.999958567383643	Nrarp	none
Tor4a	176.210129048264	-0.412229313348743	0.278283962570939	-1.48132615886429	0.13851968103587	0.999958567383643	Tor4a	none
Nelfb	3393.94323694233	0.0340930415429659	0.15368813210816	0.221832623477866	0.824444182241471	0.999958567383643	Nelfb	none
Stpg3	6.20140147488578	-0.696859397575883	1.4542755217426	-0.479179761439472	0.631810750776512	0.999958567383643	Stpg3	none
Fam166a	1019.25967162716	0.197410003016947	0.300863692018555	0.65614432134527	0.511731269540199	0.999958567383643	Fam166a	none
Tubb4b	8884.28621026424	-0.00389101494634626	0.151874727324126	-0.0256198974964557	0.979560515371266	0.999958567383643	Tubb4b	none
Rnf224	0.624529663110627	-0.0355131703965801	4.01048964485659	-0.00885507096175285	0.992934767928419	0.999958567383643	Rnf224	none
Cysrt1	3.16909826996146	-3.29490700259506	3.0943492613944	-1.06481419007959	0.286960022415082	0.999958567383643	Cysrt1	none
Rnf208	312.467950323443	0.10585056057239	0.304111875680313	0.348064541496766	0.727791713070514	0.999958567383643	Rnf208	none
Ndor1	2627.32870774078	-0.0511958813927078	0.16157071454435	-0.316863619357548	0.75134708817528	0.999958567383643	Ndor1	none
Tmem203	280.302220922189	-0.00744912647397831	0.255887897310598	-0.0291108979841142	0.976776144148046	0.999958567383643	Tmem203	none
Tprn	313.820732472508	-0.241327430865438	0.257630194591734	-0.936720291066307	0.348902455919624	0.999958567383643	Tprn	none
Ssna1	2083.00158238312	-0.0339057177413068	0.187986363118404	-0.180362645347584	0.856867878064012	0.999958567383643	Ssna1	none
Anapc2	4989.9758430418	0.111416612050736	0.142442086729977	0.782188850279514	0.434103596106916	0.999958567383643	Anapc2	none
Tmem210	0.309303950449581	1.7170318913492	4.04318941061623	0.424672632659943	0.671075336806047	0.999958567383643	Tmem210	none
Lrrc26	10.4832734677504	0.387948628279271	1.02521364500172	0.378407593549556	0.705127828026709	0.999958567383643	Lrrc26	none
Grin1	84.236147379217	1.26356277411382	0.73357157590603	1.7224805535209	0.0849825025396799	0.999958567383643	Grin1	none
Man1b1	3743.04779953839	-0.0789264939332146	0.138192771003983	-0.571133304295199	0.567909284393629	0.999958567383643	Man1b1	none
Dpp7	889.614486068473	-0.0598673160342056	0.237574307898838	-0.251994066882425	0.80104564979683	0.999958567383643	Dpp7	none
Uap1l1	216.133287373599	-0.414154656353018	0.30563001194991	-1.35508503798669	0.175390465080148	0.999958567383643	Uap1l1	none
Sapcd2	810.603144602213	-0.014037358952107	0.236288604494944	-0.0594076848611098	0.95262739223824	0.999958567383643	Sapcd2	none
Entpd2	61.6579093713736	2.4325110068836	0.862037541389935	2.8218156287735	0.00477526216927009	0.999958567383643	Entpd2	up
Npdc1	1965.82174647244	0.35966652079425	0.286671755748575	1.25462838100345	0.209613695676943	0.999958567383643	Npdc1	none
Fut7	2.15465667096537	1.26203608308891	2.84074332335446	0.444262624051034	0.656852720319369	0.999958567383643	Fut7	none
Abca2	1416.04926121552	0.0989186530207079	0.24768075460404	0.399379649738415	0.689613486399686	0.999958567383643	Abca2	none
Paxx	591.048124302664	0.188744459142663	0.268886674799879	0.701947983413972	0.482711603295331	0.999958567383643	Paxx	none
Clic3	95.855035364651	-0.0749401025160101	0.397825755639556	-0.188374185063846	0.850583334762945	0.999958567383643	Clic3	none
Ptgds	12.6563046640919	4.20089857758288	1.50991033603655	2.78221724649561	0.00539888870153665	0.999958567383643	Ptgds	up
C8g	258.56984609815	-0.267196167792136	0.299961404146859	-0.890768492540188	0.373053381438053	0.999958567383643	C8g	none
Fbxw5	2876.41063239758	-0.050198286694342	0.168769897091179	-0.297436258239952	0.766133465442522	0.999958567383643	Fbxw5	none
Traf2	804.621521069747	0.177261344763058	0.191019715325504	0.927974080900491	0.353421014639475	0.999958567383643	Traf2	none
Edf1	2670.74145255938	0.275160203921408	0.245161360159731	1.1223636699606	0.2617078448143	0.999958567383643	Edf1	none
Mamdc4	1343.31000427872	0.0648418686356408	0.17725565710331	0.365809868611691	0.714506955451968	0.999958567383643	Mamdc4	none
Phpt1	2224.27734964331	0.0293989826961209	0.195836355370335	0.150120148225421	0.880669824130772	0.999958567383643	Phpt1	none
Ajm1	160.182385724514	0.679279991513761	0.41433297021364	1.63945435277214	0.101118669886648	0.999958567383643	Ajm1	none
Rabl6	3999.84312143389	0.0497374471604938	0.176626339587672	0.281596998933478	0.778252541627781	0.999958567383643	Rabl6	none
Ccdc183	22.9764158538912	0.0924086135298178	0.683433682292647	0.135212261151402	0.89244405312316	0.999958567383643	Ccdc183	none
Tmem141	349.840499615597	0.0422801226424378	0.21054144115212	0.200816154820036	0.840842330526145	0.999958567383643	Tmem141	none
Fcna	9.41450162288944	0.487021971302274	1.05462142746853	0.461797910242828	0.644226249636654	0.999958567383643	Fcna	none
Lcn8	2.78186475389345	-4.96341931699347	2.42599910039229	-2.04592792973042	0.0407634619551675	0.999958567383643	Lcn8	down
Bmyc	1051.12183821824	0.0865836129818841	0.184187374391829	0.470084408704862	0.638294712907305	0.999958567383643	Bmyc	none
Obp2b	2.95499761999015	-0.229373086591918	2.2858351503431	-0.100345419291277	0.920070100052319	0.999958567383643	Obp2b	none
Sohlh1	2.55566659272861	0.378208033243394	2.76407533070089	0.136829857364087	0.891165282834676	0.999958567383643	Sohlh1	none
Kcnt1	90.3718077935541	0.625191490275249	0.809358165403202	0.772453429148756	0.439845919522273	0.999958567383643	Kcnt1	none
Camsap1	2467.81748523744	0.0405485129461116	0.138489461058462	0.29279132604173	0.769681658680761	0.999958567383643	Camsap1	none
Ubac1	1226.84372889401	-0.119738208970657	0.149212855079023	-0.802465772183263	0.422283580008459	0.999958567383643	Ubac1	none
Nacc2	627.758459217382	0.49428218593283	0.364443365560125	1.35626611057428	0.175014514070344	0.999958567383643	Nacc2	none
Tmem250-ps	2051.25787327737	-0.0935551602298157	0.149927156161214	-0.624004100559457	0.53262489210349	0.999958567383643	Tmem250-ps	none
Lhx3	2.28692208435249	1.15629144092996	1.97671204360922	0.584956946394032	0.558576666315995	0.999958567383643	Lhx3	none
Qsox2	837.209078051032	0.0147767486946745	0.208193672659014	0.0709759739858967	0.943416877237166	0.999958567383643	Qsox2	none
Gpsm1	4691.99669735509	0.085769836952015	0.175679701154277	0.488217115514641	0.625396062579741	0.999958567383643	Gpsm1	none
Dnlz	1733.37342844487	-0.00636233747842831	0.177868640124418	-0.0357698663124534	0.971465860882943	0.999958567383643	Dnlz	none
Card9	57.0812602064744	-0.193850809231053	0.488546146952291	-0.396791194527595	0.691521444599319	0.999958567383643	Card9	none
Snapc4	2834.55382237824	0.00499553377579229	0.185147578426836	0.0269813616696389	0.978474599852626	0.999958567383643	Snapc4	none
Entr1	5822.81533492003	0.080518647663944	0.140866862046551	0.571593961093104	0.567597087601285	0.999958567383643	Entr1	none
Pmpca	6737.79626265729	0.043938042595638	0.127581712679974	0.344391383942713	0.730551967644986	0.999958567383643	Pmpca	none
Inpp5e	3806.16990111755	0.0453071112223064	0.148631924968862	0.304827588230443	0.760497468507173	0.999958567383643	Inpp5e	none
Sec16a	3494.67388526106	-0.07280683043326	0.141568863283435	-0.514285618635598	0.607052314935004	0.999958567383643	Sec16a	none
Notch1	2081.29687322665	-0.170428962429094	0.212684502169889	-0.80132290171739	0.422944735925967	0.999958567383643	Notch1	none
Egfl7	1614.12966259726	-0.0884260392554349	0.252450846304867	-0.350270322123021	0.726135835713603	0.999958567383643	Egfl7	none
Agpat2	478.933687418735	-0.117882567207274	0.229608724748532	-0.513406306038149	0.607667135370335	0.999958567383643	Agpat2	none
Dipk1b	1574.01124539779	-0.211365471014499	0.225043160524686	-0.939221927570264	0.347616813109833	0.999958567383643	Dipk1b	none
Abo	0.720476843758385	-3.01060826359506	3.97025258949641	-0.758291367042953	0.448276574277214	0.999958567383643	Abo	none
Surf6	1255.13580360182	-0.153797686134197	0.151771237339558	-1.01335199495083	0.310892060317605	0.999958567383643	Surf6	none
Med22	2554.70494248324	-0.148232667745311	0.165297486756522	-0.896762985656601	0.369845402957937	0.999958567383643	Med22	none
Rpl7a	42737.4588172129	0.0193011794011017	0.16616684457313	0.116155418673833	0.907529368259754	0.999958567383643	Rpl7a	none
Surf1	1271.45082135511	0.114654767564896	0.162643678301901	0.704944506678415	0.480844771338825	0.999958567383643	Surf1	none
Surf2	1577.83624265256	0.00206157165489597	0.23364975441506	0.00882334184368008	0.992960083112879	0.999958567383643	Surf2	none
Surf4	8509.77899480523	-0.0884774760246322	0.145838285235346	-0.606682092304172	0.544061908671531	0.999958567383643	Surf4	none
Stkld1	21.1759360513518	-0.477556859246345	0.690527101834031	-0.691583079039129	0.489199190961792	0.999958567383643	Stkld1	none
Rexo4	1881.9198673371	-0.0238419137545261	0.190509306742564	-0.125148288879891	0.900406154773805	0.999958567383643	Rexo4	none
Adamts13	4.72869370055182	-2.1489554185655	2.39643926613615	-0.896728512561191	0.369863802234648	0.999958567383643	Adamts13	none
Cacfd1	3137.61028131237	-0.117349279953237	0.166998862135072	-0.702695086978037	0.482245790101722	0.999958567383643	Cacfd1	none
Slc2a6	38.8522348668601	0.780391596938607	0.615029567906323	1.26886842139185	0.204487996822911	0.999958567383643	Slc2a6	none
Mymk	292.94782329294	0.115960072020328	0.599680297813157	0.193369821291774	0.846669348491019	0.999958567383643	Mymk	none
Adamtsl2	150.043248701838	0.523390649985436	0.46026671554823	1.13714642468122	0.255477079243285	0.999958567383643	Adamtsl2	none
Fam163b	17.3998851823882	0.223470142663855	0.783673371923913	0.285157248759438	0.775523671686167	0.999958567383643	Fam163b	none
Dbh	43.45629426364	0.79492181634823	1.08899757247755	0.729957381392248	0.465416235836445	0.999958567383643	Dbh	none
Sardh	298.25846037348	0.0943978745977604	0.311317803096955	0.30322029019446	0.761721987125963	0.999958567383643	Sardh	none
Vav2	1026.85336827577	-0.0947806209789643	0.238211256446981	-0.397884728004278	0.690715157943577	0.999958567383643	Vav2	none
Brd3os	522.035003868336	-0.116635896155016	0.185135100160036	-0.630004229636589	0.528691816927824	0.999958567383643	Brd3os	none
Brd3	6855.16717188653	-0.0445519858236575	0.137829336139976	-0.323240226437799	0.746513318374426	0.999958567383643	Brd3	none
Wdr5	2990.29134503609	-0.179271015346008	0.131887089914947	-1.35927644973908	0.174059003742949	0.999958567383643	Wdr5	none
Rxra	3258.33513713612	-0.197093041303467	0.171429180296774	-1.14970532415931	0.250265260725671	0.999958567383643	Rxra	none
Col5a1	14409.5732771057	-0.0192283049275149	0.165643963343966	-0.116082135076583	0.90758744723173	0.999958567383643	Col5a1	none
Fcnb	1.67116258309342	-4.23190892309896	2.83540120303201	-1.49252561456686	0.135561407424619	0.999958567383643	Fcnb	none
Olfm1	1223.66286915079	0.710415375905131	0.366647724559031	1.9375965765492	0.0526724604752395	0.999958567383643	Olfm1	none
Ppp1r26	1322.25076580855	-0.146404932419798	0.171007413589413	-0.856132078409855	0.391924726834705	0.999958567383643	Ppp1r26	none
1700007K13Rik	14.2324456118315	-0.178725161026956	0.818370047681013	-0.218391620677471	0.827123993712474	0.999958567383643	1700007K13Rik	none
Mrps2	2026.56320059075	-0.116516537996455	0.177667246041853	-0.655813272239313	0.511944275740476	0.999958567383643	Mrps2	none
Gbgt1	39.2283203890687	0.270100047896778	0.677702141824434	0.398552743495313	0.690222787722985	0.999958567383643	Gbgt1	none
Ralgds	4985.47981516876	-0.168225730154482	0.215848556589004	-0.779369261545719	0.435762225486229	0.999958567383643	Ralgds	none
Cel	7.08443198463034	-0.783668770964376	1.49613125365438	-0.523796805293804	0.600419875652183	0.999958567383643	Cel	none
Gtf3c5	1621.1406703425	-0.0784272309391138	0.177647510469051	-0.441476667655173	0.658867949346103	0.999958567383643	Gtf3c5	none
Gfi1b	2.47474687451221	0.283901865930971	1.98677670259782	0.14289570919558	0.886372547363148	0.999958567383643	Gfi1b	none
Tsc1	2530.63648922192	0.0276836568085565	0.127165672240045	0.217697561935577	0.827664763418266	0.999958567383643	Tsc1	none
Spaca9	7.41582146286937	-0.847615769235654	1.41125300008582	-0.600612200069094	0.548098310199958	0.999958567383643	Spaca9	none
Ak8	19.0874146405182	-0.164662873937462	0.749006131106559	-0.219841823850218	0.825994345621055	0.999958567383643	Ak8	none
Gtf3c4	2136.80828434244	-0.160078478590057	0.210867580696033	-0.759142197495075	0.447767498982818	0.999958567383643	Gtf3c4	none
Ddx31	506.477967469715	0.118815407140187	0.206223035830419	0.576150024471035	0.564513781312544	0.999958567383643	Ddx31	none
Barhl1	7.85380256278038	0.308896617565471	1.17643791776907	0.262569416456114	0.792882475260755	0.999958567383643	Barhl1	none
Cfap77	10.5122771285843	0.173684224585217	0.931220092267104	0.186512539868394	0.852042846001289	0.999958567383643	Cfap77	none
Ttf1	683.531343887808	-0.0294385243052516	0.19928566171528	-0.147720232614178	0.88256356349856	0.999958567383643	Ttf1	none
Setx	1987.81275985011	-0.0340157971612225	0.18458755545356	-0.184280013230797	0.853793792542794	0.999958567383643	Setx	none
Ntng2	82.783314750228	1.2312052815575	1.69775323791626	0.725196839010962	0.46833128179149	0.999958567383643	Ntng2	none
Med27	500.850031877075	0.00164928553109304	0.208658501748311	0.00790423355518222	0.993693399750889	0.999958567383643	Med27	none
Rapgef1	4478.37242671816	-0.0973965510712807	0.16158050980068	-0.602774129079217	0.54665895954999	0.999958567383643	Rapgef1	none
Gm13420	19.0413279735942	-0.019864414611086	0.929028478605207	-0.0213819221569067	0.982940994298741	0.999958567383643	Gm13420	none
Trub2	948.907771117102	-0.200709908791779	0.254571111069814	-0.788423745130828	0.430448886092498	0.999958567383643	Trub2	none
Gm13547	39.6171887127863	-0.669743306453462	0.491894744560535	-1.36155816637525	0.173337365073984	0.999958567383643	Gm13547	none
Coq4	678.625422627319	-0.0711728753077844	0.183788322153242	-0.387254611576686	0.698567723782636	0.999958567383643	Coq4	none
Slc27a4	1559.22599653054	0.0394844679919251	0.21469763316317	0.183907327762281	0.854086156138363	0.999958567383643	Slc27a4	none
Urm1	1064.0036666508	-0.176478037928083	0.204419499738316	-0.863313128904032	0.387965327661006	0.999958567383643	Urm1	none
Cercam	836.092693622796	-0.305857628115189	0.204922705708307	-1.49255118927892	0.135554708297345	0.999958567383643	Cercam	none
Odf2	3221.93167644655	0.0221298527938656	0.159621007153479	0.138639977209185	0.88973465110525	0.999958567383643	Odf2	none
Gle1	1487.53919674083	-0.0730635225634451	0.185078555909751	-0.394770329843468	0.693012393523718	0.999958567383643	Gle1	none
Sptan1	8392.95454041941	0.305789138463493	0.194068626289588	1.5756752871904	0.115100655572576	0.999958567383643	Sptan1	none
Wdr34	1369.36262955607	-0.0915872292292446	0.198721094407789	-0.460883277148734	0.644882350179031	0.999958567383643	Wdr34	none
Set	15443.3526882481	-0.128891057148967	0.153702919011288	-0.838572604723929	0.40170918910161	0.999958567383643	Set	none
Pkn3	812.739834861345	0.0123072583222732	0.212423405371822	0.0579373930134055	0.953798497816263	0.999958567383643	Pkn3	none
Zdhhc12	663.476670040007	-0.00373574592267411	0.287973369916226	-0.012972539522529	0.989649701304459	0.999958567383643	Zdhhc12	none
Zer1	2731.16898984127	0.120072235379102	0.155839746168308	0.770485311554751	0.441012064755789	0.999958567383643	Zer1	none
Tbc1d13	1630.99182685272	-0.106430251073016	0.203203189260114	-0.523762700086254	0.600443599626689	0.999958567383643	Tbc1d13	none
Endog	1251.38624418256	0.0113443045798954	0.256395403930548	0.0442453507589719	0.964708832749462	0.999958567383643	Endog	none
Spout1	2449.53847970345	-0.0574258825103487	0.181173619420682	-0.316966027912744	0.751269379927545	0.999958567383643	Spout1	none
Kyat1	856.683225074436	0.13481389713166	0.228832289458809	0.589138436059423	0.555768411477957	0.999958567383643	Kyat1	none
Lrrc8a	1237.86527874718	0.0710639646744924	0.206540649220639	0.344067692934274	0.730795378563785	0.999958567383643	Lrrc8a	none
Phyhd1	223.476541477612	0.326366288791801	0.318502478173143	1.02468995112303	0.3055095060544	0.999958567383643	Phyhd1	none
Dolk	392.478417536139	0.0142953571390925	0.221082251240283	0.0646608086307011	0.94844406767077	0.999958567383643	Dolk	none
Nup188	3521.22138776594	-0.0728566555109676	0.144427504688137	-0.50445139011636	0.613944213032784	0.999958567383643	Nup188	none
Sh3glb2	2285.56785348225	0.071672887316573	0.203109225257537	0.352878542201586	0.724179498151036	0.999958567383643	Sh3glb2	none
Miga2	1315.96837298096	0.0194907430862458	0.169128992446769	0.115241880202061	0.908253404186644	0.999958567383643	Miga2	none
Dolpp1	831.299434915767	0.0494916122526277	0.175994679658616	0.281210843126784	0.778548688490927	0.999958567383643	Dolpp1	none
Crat	1154.22772014088	0.0505249771986696	0.166729624847754	0.303035391849561	0.761862890108872	0.999958567383643	Crat	none
Ptpa	4743.64613785546	0.0145444338287816	0.153647605074154	0.0946609862338049	0.924584107249046	0.999958567383643	Ptpa	none
Ier5l	969.440966482106	-0.0611452736276983	0.212599958464478	-0.287607175793098	0.773647451386986	0.999958567383643	Ier5l	none
Cstad	32.2957968494118	0.373321290550874	0.604352414260799	0.617721186747461	0.53675914354042	0.999958567383643	Cstad	none
1700001O22Rik	73.9567691745105	0.0692488133466914	0.420427057554285	0.164710648618875	0.869171735078404	0.999958567383643	1700001O22Rik	none
Ntmt1	1233.01714101884	-0.0668739720265386	0.243377631358534	-0.274774520785859	0.78348947435808	0.999958567383643	Ntmt1	none
Asb6	1220.03763439566	0.0088778079814956	0.207330760395316	0.042819540933378	0.965845386862404	0.999958567383643	Asb6	none
Prrx2	2861.91120618377	-0.0804724464525574	0.181624536662121	-0.443070346834589	0.657714852852303	0.999958567383643	Prrx2	none
Ptges	763.270475216233	-0.167841194563843	0.178387271975523	-0.940880998431733	0.34676584618625	0.999958567383643	Ptges	none
Tor1b	2528.16897741946	-0.015983891808189	0.134635260001071	-0.11871995351041	0.905497227733478	0.999958567383643	Tor1b	none
Tor1a	1163.13320772452	0.0807702865864892	0.17528486343895	0.460794417737164	0.64494610711011	0.999958567383643	Tor1a	none
BC005624	843.238242829245	-0.0503892084505402	0.195989466093598	-0.257101615994382	0.797100330088753	0.999958567383643	BC005624	none
Usp20	1077.86452856113	0.135562483497013	0.177638944678224	0.763134929351057	0.445382930725266	0.999958567383643	Usp20	none
Fnbp1	3203.4150167311	-0.065216382757661	0.155135444953973	-0.420383509242585	0.674205313043799	0.999958567383643	Fnbp1	none
Gpr107	1455.94217606351	0.0760997488176536	0.200393605156782	0.379751383573919	0.704129973769679	0.999958567383643	Gpr107	none
Ncs1	3432.76378344695	0.022435331411037	0.195113306321109	0.114986167955731	0.908456085690391	0.999958567383643	Ncs1	none
Hmcn2	19.2215007737207	0.123983477170333	0.770667215937398	0.160878099660079	0.872189411546243	0.999958567383643	Hmcn2	none
Ass1	55.7134717713512	0.260407260235976	0.452005186990556	0.576115645861862	0.564537016751864	0.999958567383643	Ass1	none
Fubp3	2171.71694071437	0.106794349948659	0.162039287117415	0.659064550631326	0.509854318291282	0.999958567383643	Fubp3	none
Prdm12	168.342912883492	5.06360074070827	2.96954926208302	1.70517485780194	0.0881618176444387	0.999958567383643	Prdm12	none
Exosc2	1436.88827417282	-0.0343345756733543	0.166042482329914	-0.206781874081683	0.836180212599893	0.999958567383643	Exosc2	none
Abl1	11074.275650974	-0.0410675211797501	0.140597918238141	-0.292091957650404	0.770216315563994	0.999958567383643	Abl1	none
Qrfp	29.3658173260677	0.315906232279685	0.635309077390114	0.497248100999038	0.61901410514362	0.999958567383643	Qrfp	none
Fibcd1	29.4541626693755	0.745982745141782	0.750097594886526	0.99451424751553	0.319972572573989	0.999958567383643	Fibcd1	none
Lamc3	617.021441885538	0.589316978692389	0.789251365194813	0.746678440710617	0.455257686591006	0.999958567383643	Lamc3	none
Aif1l	1551.75634197854	-0.0713752807776188	0.219835788617611	-0.324675437181755	0.745426726659357	0.999958567383643	Aif1l	none
Nup214	1568.68798470899	-0.0302003428327897	0.180204236974409	-0.167589526971435	0.866906210932651	0.999958567383643	Nup214	none
Fam78a	196.130823269769	0.254199571589246	0.406743797678807	0.624962379364859	0.531995749635809	0.999958567383643	Fam78a	none
Plpp7	199.152786976128	-0.16979052483612	0.3131298984946	-0.542236706403327	0.587655451618167	0.999958567383643	Plpp7	none
Prrc2b	11793.4423882139	-0.119012715455758	0.210675872512086	-0.564909090142398	0.572135600461235	0.999958567383643	Prrc2b	none
Pomt1	1198.30913714596	-0.00798107271836845	0.179738561512797	-0.0444037865397082	0.964582543405497	0.999958567383643	Pomt1	none
Uck1	1303.30424784589	-0.0431517395059188	0.200267302569298	-0.215470718146749	0.829400339418948	0.999958567383643	Uck1	none
Swi5	2472.14931395037	0.184060710276805	0.173562553186525	1.06048630247446	0.288923418258457	0.999958567383643	Swi5	none
Golga2	3566.71374919113	-0.0301125466879091	0.182096175121958	-0.165366168002932	0.868655781051687	0.999958567383643	Golga2	none
Dnm1	8599.9484628999	-0.004933794118441	0.26434828816661	-0.0186639911786809	0.985109154124797	0.999958567383643	Dnm1	none
Ciz1	3568.4006149611	0.0423895357514457	0.142101343860839	0.298304960387695	0.765470418704548	0.999958567383643	Ciz1	none
1110008P14Rik	418.68527913633	0.060466030673659	0.236093191180976	0.256110861864327	0.797865235077882	0.999958567383643	1110008P14Rik	none
Lcn2	3.60867505440076	-0.533053480635415	1.77733053498029	-0.299918034459092	0.7642396777079	0.999958567383643	Lcn2	none
Ptges2	485.270863147238	-0.195707968583197	0.212503149785259	-0.920965024664179	0.357068687652965	0.999958567383643	Ptges2	none
Slc25a25	942.540842389371	0.0110745913508517	0.235519813970276	0.0470219093848697	0.962495765676507	0.999958567383643	Slc25a25	none
Naif1	88.6469257006506	-0.196332150056417	0.598591814131948	-0.327990034980899	0.742919197173799	0.999958567383643	Naif1	none
Fam102a	2102.66484098483	-0.162335299789602	0.167516266772278	-0.969071857423144	0.33250933797022	0.999958567383643	Fam102a	none
Dpm2	1222.73167097288	0.165364931299785	0.273403479092967	0.604838430909487	0.545286355646743	0.999958567383643	Dpm2	none
Pip5kl1	72.0292310267338	0.00700567005280243	0.375035972803976	0.0186799948826886	0.985096387242192	0.999958567383643	Pip5kl1	none
St6galnac4	999.617634448549	-0.0849933388472306	0.17020271128142	-0.499365363849576	0.617522015096271	0.999958567383643	St6galnac4	none
St6galnac6	1201.3657556243	-0.0721717591012052	0.162561307344051	-0.443966404308364	0.657066873455039	0.999958567383643	St6galnac6	none
Ak1	539.088948685913	-0.0234677239137444	0.301913111186887	-0.0777300588950496	0.938042782895893	0.999958567383643	Ak1	none
Eng	1767.14572246786	-0.0635250272794568	0.207636204912071	-0.30594388539493	0.759647371252612	0.999958567383643	Eng	none
Fpgs	1663.69720717674	0.0358798245826764	0.197175414040142	0.181969059161563	0.855607007684134	0.999958567383643	Fpgs	none
Cdk9	3968.18969582402	0.00764344678102367	0.172990491196313	0.0441842018492781	0.964757574853015	0.999958567383643	Cdk9	none
Sh2d3c	624.034909531497	-0.0391459457324508	0.232190048547467	-0.168594416415948	0.866115672747949	0.999958567383643	Sh2d3c	none
6330409D20Rik	18.6800904020954	0.475559960029317	0.818971522314629	0.580679482828974	0.561456492147779	0.999958567383643	6330409D20Rik	none
Ttc16	193.936074081508	-0.253949293778135	0.263429204804875	-0.964013439459901	0.335039187965316	0.999958567383643	Ttc16	none
Tor2a	1422.89986894808	0.0184713454210044	0.196227107924717	0.0941324856507135	0.925003915126735	0.999958567383643	Tor2a	none
Ptrh1	169.32126098855	-0.244133879161863	0.280161592784789	-0.87140380926303	0.383533706617603	0.999958567383643	Ptrh1	none
Cfap157	104.30131107353	0.022131781576113	0.335476259522862	0.0659712302968632	0.947400730438478	0.999958567383643	Cfap157	none
Stxbp1	1165.70683044244	0.543896172502348	0.307823223989059	1.76691077903102	0.0772431715421694	0.999958567383643	Stxbp1	none
Niban2	3377.82883225623	0.00919514365194123	0.199817306514628	0.0460177539790231	0.963296099270335	0.999958567383643	Niban2	none
Lrsam1	807.808726271421	0.105711224399667	0.192620406121634	0.548805947034052	0.583138628621408	0.999958567383643	Lrsam1	none
Rpl12	32563.1337577176	0.0564768266813262	0.247386970324752	0.228293457036914	0.819418110799374	0.999958567383643	Rpl12	none
Slc2a8	604.77948428183	-0.0440022374099755	0.249271409583927	-0.176523402677516	0.859882764677956	0.999958567383643	Slc2a8	none
Garnl3	445.880507956175	0.220180542738826	0.2674889136016	0.823138947234143	0.41042898288913	0.999958567383643	Garnl3	none
Ralgps1	405.410520364722	0.165734722129421	0.315906723312675	0.52463182926747	0.599839155638534	0.999958567383643	Ralgps1	none
Angptl2	1700.8025985959	-0.112119033416128	0.206185209781168	-0.543778254197402	0.586594074759544	0.999958567383643	Angptl2	none
Zbtb34	1334.47985697339	-0.0390743988206181	0.216375701181293	-0.180585891148097	0.8566926310349	0.999958567383643	Zbtb34	none
Zbtb43	817.906524904929	-0.170877067196088	0.182889090395485	-0.934320723158382	0.350138477712405	0.999958567383643	Zbtb43	none
Lmx1b	12.9381010234818	1.08115140318851	1.15128540678564	0.93908200070655	0.347688644769798	0.999958567383643	Lmx1b	none
Mvb12b	2708.29134424016	-0.0570777527195215	0.168526435195649	-0.338687237128453	0.734845356315692	0.999958567383643	Mvb12b	none
Pbx3	1603.25118433772	0.072549876216744	0.144443654455836	0.502271120805285	0.615476820679759	0.999958567383643	Pbx3	none
Mapkap1	1635.50582572476	-0.0218896150904691	0.186887560300077	-0.117127191640374	0.906759262223206	0.999958567383643	Mapkap1	none
Gapvd1	2844.43391019591	-0.0116229103440304	0.135972030647254	-0.0854801556518868	0.931879671217308	0.999958567383643	Gapvd1	none
Hspa5	26950.9339656468	-0.00193992636663689	0.17014817078071	-0.011401394195046	0.990903200685443	0.999958567383643	Hspa5	none
Rabepk	7909.44110905425	-0.00770821738584007	0.278326413439418	-0.0276948827478707	0.977905505115304	0.999958567383643	Rabepk	none
Fbxw2	1838.85168201428	0.0409104432466994	0.168329909780046	0.243037278996683	0.807976518595503	0.999958567383643	Fbxw2	none
Gm34653	0.320234314012945	-1.86041045561331	4.0462036328308	-0.45979160329895	0.645665810774926	0.999958567383643	Gm34653	none
Psmd5	1051.6149530502	-0.043814189155586	0.201465443808043	-0.217477440931917	0.827836285822812	0.999958567383643	Psmd5	none
Cutal	11.3073867393632	0.451414225622474	0.89675848668208	0.503384392036995	0.614694042979236	0.999958567383643	Cutal	none
Phf19	208.79230262	0.0546299019898679	0.264015629083516	0.206919197092635	0.836072963842737	0.999958567383643	Phf19	none
Traf1	78.2725663622268	0.548157322863939	0.535878315314527	1.02291379814875	0.306348604946422	0.999958567383643	Traf1	none
Hc	2.46396062141495	1.52693700110361	2.74905953393742	0.555439772130585	0.578593894975701	0.999958567383643	Hc	none
AI182371	39.7409624051978	-0.181673777177832	0.643099692153093	-0.282497067553538	0.777562394808355	0.999958567383643	AI182371	none
Cntrl	1867.37926371112	0.089625466407732	0.157230264854216	0.570026810619654	0.568659513965643	0.999958567383643	Cntrl	none
Rab14	5145.87879609111	-0.0188551488864471	0.185010467527108	-0.10191395729371	0.918824971330193	0.999958567383643	Rab14	none
Gsn	4391.40395345179	0.0667915378156857	0.188215839995668	0.354866720129523	0.722689441427175	0.999958567383643	Gsn	none
Stom	562.358985597259	-0.0803661352308999	0.231467896510334	-0.347202080472148	0.728439507961305	0.999958567383643	Stom	none
Ggta1	852.071930881377	-0.207717342183665	0.209164792087098	-0.993079858761167	0.32067103852887	0.999958567383643	Ggta1	none
Dab2ip	4590.99124869612	-0.0506977633915386	0.150011578553885	-0.337959002100145	0.735394083397046	0.999958567383643	Dab2ip	none
Ttll11	97.6701872291938	-0.068261877494827	0.348553352156537	-0.195843411266836	0.8447327306685	0.999958567383643	Ttll11	none
Ndufa8	1273.33851680238	0.308391601912465	0.268063792099016	1.15044109276255	0.249962243354716	0.999958567383643	Ndufa8	none
Morn5	2.2874073350907	0.458088378828915	2.33574152922434	0.196121177406577	0.844515320955843	0.999958567383643	Morn5	none
Lhx6	8814.87481892354	-0.0132937064231769	0.181729396665478	-0.0731511063542873	0.941685873567685	0.999958567383643	Lhx6	none
Rbm18	2148.63806343415	0.0236477438782391	0.161021950376035	0.146860374147838	0.883242229563359	0.999958567383643	Rbm18	none
Mrrf	576.563057643679	-0.0334238558792227	0.213836630997208	-0.156305567120814	0.875792168348624	0.999958567383643	Mrrf	none
Ptgs1	264.821258190587	0.0590209437226365	0.311294278522242	0.18959854965153	0.849623723807024	0.999958567383643	Ptgs1	none
Gm13430	32.4657229003577	-0.152025556977633	0.575191555886072	-0.264304222518428	0.791545506838832	0.999958567383643	Gm13430	none
Pdcl	1401.03539885977	0.106050018625712	0.201127961626703	0.527276355649358	0.598001691251908	0.999958567383643	Pdcl	none
Rc3h2	2305.67150304877	0.0146066056784277	0.192950457183958	0.0757013271261743	0.939656720131354	0.999958567383643	Rc3h2	none
Zbtb6	827.749772994961	0.0938314300761685	0.246358710203369	0.380873199079142	0.703297340309318	0.999958567383643	Zbtb6	none
Zbtb26	514.652589489082	0.0229453830220892	0.298732015388906	0.0768092532439741	0.938775289463516	0.999958567383643	Zbtb26	none
Rabgap1	3677.15870492675	0.0242702689751306	0.139159345903475	0.174406316856111	0.86154615026946	0.999958567383643	Rabgap1	none
Gpr21	27.1046289155648	0.559163601173237	0.6969784819903	0.802268098114712	0.422397892042892	0.999958567383643	Gpr21	none
Strbp	1649.23023556267	0.0810058066779102	0.144043064563532	0.562372141438172	0.573862495729936	0.999958567383643	Strbp	none
Crb2	44.4537375488149	-0.235785755801273	0.531208038691634	-0.443867070200997	0.657138693714561	0.999958567383643	Crb2	none
Dennd1a	1843.86119296447	0.0486284244953254	0.173527417477798	0.280234819385514	0.779297354424916	0.999958567383643	Dennd1a	none
Lhx2	32.7108600908415	0.0342426264005163	0.739498135401935	0.0463052234498259	0.963066976066135	0.999958567383643	Lhx2	none
Nek6	2134.54904092533	-0.151169475055422	0.146694326464672	-1.03050662352527	0.302772244597749	0.999958567383643	Nek6	none
Psmb7	1987.97148773871	0.196990052637997	0.166128880678071	1.18576644731466	0.235714545330392	0.999958567383643	Psmb7	none
Nr5a1	2.22922837522461	1.30005455825202	2.0153791922651	0.645066974612792	0.518883784462213	0.999958567383643	Nr5a1	none
Nr6a1	225.491048006531	0.305382591713947	0.295767335937878	1.03250952558902	0.30183348761274	0.999958567383643	Nr6a1	none
Olfml2a	65.0260463861458	0.467146544576751	0.660318201118909	0.70745671372555	0.47928270341905	0.999958567383643	Olfml2a	none
Wdr38	707.069943476309	0.500040572001648	0.343040701731255	1.45767126022669	0.144931177319277	0.999958567383643	Wdr38	none
Rpl35	10708.918255649	0.33098591289472	0.240995465000077	1.37341137475186	0.169624495596962	0.999958567383643	Rpl35	none
Arpc5l	1630.15564599658	-0.0814889103521557	0.166663550567147	-0.48894260367581	0.624882332369384	0.999958567383643	Arpc5l	none
Golga1	1293.48992027924	0.167339772052877	0.172583913470075	0.969613961627389	0.332238951028592	0.999958567383643	Golga1	none
Scai	1959.96389519296	-0.0708038794489392	0.179620134458687	-0.39418676342893	0.693443157464871	0.999958567383643	Scai	none
Ppp6c	1550.02797332715	-0.0337571738930043	0.181680284335598	-0.185805377927791	0.852597386999382	0.999958567383643	Ppp6c	none
Lrp1b	27.6142227138603	0.12821330910334	0.615398976084844	0.208341765400766	0.834962122978442	0.999958567383643	Lrp1b	none
Kynu	3.61726979679445	0.596985779749124	1.87746557597026	0.317974287992262	0.750504440700104	0.999958567383643	Kynu	none
Arhgap15	22.5125080970061	0.409060447201271	0.694028196148137	0.589400329081096	0.55559275582715	0.999958567383643	Arhgap15	none
Gtdc1	760.265343040635	0.13542749660909	0.185966487970093	0.728236028369098	0.46646911472397	0.999958567383643	Gtdc1	none
Zeb2	2998.72212902252	0.264465676559616	0.317762652843661	0.832274259397418	0.405254156434532	0.999958567383643	Zeb2	none
Acvr2a	1748.73322733593	0.147427115414614	0.205549321879545	0.717234744763636	0.473229264030122	0.999958567383643	Acvr2a	none
Orc4	1828.54289905689	0.149557366865681	0.146231758759314	1.02274203726046	0.306429829980252	0.999958567383643	Orc4	none
Mbd5	568.623657332706	-0.0661679314146834	0.247525795746839	-0.267317316221691	0.789224855321787	0.999958567383643	Mbd5	none
Epc2	1334.19061236342	0.0165019431994317	0.19138123780131	0.0862255014598863	0.931287158964412	0.999958567383643	Epc2	none
Kif5c	1415.4191245534	0.714924230254393	0.281641287014256	2.53842125859269	0.0111353857851694	0.999958567383643	Kif5c	up
Lypd6b	366.409865504729	-0.128532962107406	0.248637679829256	-0.516948847800027	0.605191867113653	0.999958567383643	Lypd6b	none
Lypd6	431.20565739258	-0.191659709224492	0.215775014875117	-0.888238656062275	0.374412389346882	0.999958567383643	Lypd6	none
Mmadhc	1615.41257606207	-0.034163190798772	0.145058321881982	-0.235513484200975	0.8138102142784	0.999958567383643	Mmadhc	none
Rnd3	2625.95971838472	-0.00447999656306028	0.211809853549411	-0.0211510299827254	0.983125177944887	0.999958567383643	Rnd3	none
Rbm43	294.267816293328	-0.246946866324745	0.247702592905127	-0.996949056642813	0.318789238133924	0.999958567383643	Rbm43	none
Nmi	101.815847256801	-0.0299373609641031	0.423512355741173	-0.0706882823092868	0.943645846870236	0.999958567383643	Nmi	none
Tnfaip6	437.889125274032	0.105926754287122	0.337345614791249	0.31400068547703	0.753520518142667	0.999958567383643	Tnfaip6	none
Rif1	2053.53646475898	-0.0698003980668923	0.226042990252394	-0.308792579628127	0.757479314086213	0.999958567383643	Rif1	none
Neb	632.28461361742	0.207049353137467	0.763141883821895	0.271311741010127	0.786151277002723	0.999958567383643	Neb	none
Arl5a	1850.13824464855	0.0723792387864305	0.259860567468302	0.27853105798847	0.780604727079398	0.999958567383643	Arl5a	none
Cacnb4	258.04677158661	-0.0451520110020928	0.27360254934693	-0.165027742284813	0.86892214623843	0.999958567383643	Cacnb4	none
Stam2	885.596705850225	-0.0776083599252621	0.209074055133121	-0.371200337965644	0.710488321406272	0.999958567383643	Stam2	none
Fmnl2	4807.19901580062	0.560202489314478	0.61426992193028	0.911980986394546	0.36177872671422	0.999958567383643	Fmnl2	none
Prpf40a	3376.53785430353	0.0458259200957516	0.190621707355472	0.240402421799188	0.810018300926295	0.999958567383643	Prpf40a	none
Arl6ip6	1157.21996470727	-0.0498973331395369	0.193768888908119	-0.257509517759567	0.796785468879143	0.999958567383643	Arl6ip6	none
Rprm	721.779605201171	1.27835611730932	0.81196903664955	1.57439022870162	0.115397261426952	0.999958567383643	Rprm	none
Galnt13	65.4551265687481	-0.523874065696264	0.625211210830891	-0.837915342240982	0.402078251458486	0.999958567383643	Galnt13	none
Kcnj3	48.979410501093	0.83849431277308	0.743973584139977	1.12704850097919	0.259721975327693	0.999958567383643	Kcnj3	none
Nr4a2	817.338612764598	0.38078472833046	0.22628219979702	1.68278693009009	0.0924163460709927	0.999958567383643	Nr4a2	none
Gm52512	1.62792637957818	0.643907975418176	3.07261847673264	0.209563269990778	0.834008549333066	0.999958567383643	Gm52512	none
Gpd2	640.428965921378	0.0975619380676926	0.236758700095168	0.412073296687625	0.680285700458205	0.999958567383643	Gpd2	none
Ermn	14.1815201611096	-0.129167111085471	0.830967448067841	-0.155441842379999	0.876472999574148	0.999958567383643	Ermn	none
Galnt5	197.782137450506	0.185951676909249	0.304953085086574	0.609771423878066	0.542013233655477	0.999958567383643	Galnt5	none
Cytip	8.15423523146047	-1.44066667954089	1.09987657124141	-1.30984395632215	0.190248629551413	0.999958567383643	Cytip	none
Acvr1c	5.13740381292628	2.78007496652288	1.73474105668569	1.60258786509288	0.109025674633957	0.999958567383643	Acvr1c	none
Acvr1	1511.03848927956	0.0130766145995742	0.15997876371575	0.0817396902929484	0.93485371565524	0.999958567383643	Acvr1	none
Upp2	37.5007097985497	0.231360969221831	0.564313336492073	0.409986711744285	0.681815695348243	0.999958567383643	Upp2	none
Ccdc148	46.3033843165921	-0.509377311302975	0.553283752753651	-0.920643898845472	0.357236375001215	0.999958567383643	Ccdc148	none
Pkp4	2434.94692434553	-0.163568763443878	0.25013194493147	-0.653929922820102	0.51315695473338	0.999958567383643	Pkp4	none
Dapl1	73.9213524518718	0.517938913958735	0.423277646205216	1.22363871232554	0.221088549058097	0.999958567383643	Dapl1	none
Tanc1	2662.1426544885	0.338363158968678	0.38580829605392	0.877024062026362	0.380473568739924	0.999958567383643	Tanc1	none
Wdsub1	578.663924031901	0.166594493614085	0.19176152194905	0.868758716143003	0.384979118246698	0.999958567383643	Wdsub1	none
Baz2b	2215.11419709187	0.123638648791892	0.132505221712673	0.933085105581671	0.350776028703098	0.999958567383643	Baz2b	none
Gm13570	2.28006129192491	0.920322400432769	2.77987511924874	0.331066095041523	0.740594561098326	0.999958567383643	Gm13570	none
Marchf7	3000.24411973017	0.0822756450747888	0.17820666113555	0.461686698749197	0.644306011014909	0.999958567383643	Marchf7	none
Cd302	393.61561701955	-0.222660290713582	0.267648682563515	-0.831912522718073	0.40545832286196	0.999958567383643	Cd302	none
Ly75	204.91032183015	-0.164291535336667	0.387503811892234	-0.423973985015551	0.67158478594656	0.999958567383643	Ly75	none
Pla2r1	87.3105566247623	0.364653063313822	0.544594040485293	0.669586951390206	0.503121134484614	0.999958567383643	Pla2r1	none
Itgb6	68.1681744545806	-0.172053612622512	0.37900916986808	-0.453956332197444	0.649860257069543	0.999958567383643	Itgb6	none
Rbms1	4504.60017383791	0.133457037708018	0.152859583923803	0.873069481692056	0.382625207043534	0.999958567383643	Rbms1	none
Tank	517.278931287645	0.0576141146202538	0.225094311463839	0.255955444833662	0.797985241370871	0.999958567383643	Tank	none
Psmd14	1273.76069885194	0.0493872175138137	0.188009957391612	0.262684052477834	0.792794109521762	0.999958567383643	Psmd14	none
Tbr1	11.1778514845066	0.244370562348776	0.990502952997979	0.246713613128698	0.805129870424391	0.999958567383643	Tbr1	none
Slc4a10	5.61563846715852	0.953736588868077	1.57288096751118	0.606362851714841	0.544273830803929	0.999958567383643	Slc4a10	none
Dpp4	73.5927380657699	-0.162760479931209	0.434284212828308	-0.374778716617901	0.707825044187185	0.999958567383643	Dpp4	none
Gcg	1.47821095047224	0.0594005522580452	3.20069027859502	0.0185586692518464	0.98519317431131	0.999958567383643	Gcg	none
Fap	332.042173390412	0.360003698407068	0.388250284436211	0.927246451164457	0.353798590142203	0.999958567383643	Fap	none
Ifih1	42.867975642184	0.386199419927459	0.749825675006878	0.515052275215724	0.606516491055697	0.999958567383643	Ifih1	none
Gca	181.236796156695	0.826256067862355	0.372793919578446	2.21638826297565	0.0266649228268635	0.999958567383643	Gca	up
Kcnh7	121.04701147235	0.634690557292977	0.467432216971467	1.35782373197378	0.174519622610251	0.999958567383643	Kcnh7	none
Fign	342.750547515029	0.340014599938509	0.260643370125532	1.30452042488075	0.19205620014901	0.999958567383643	Fign	none
Grb14	303.734560727273	0.659750933854021	0.325069605751045	2.02956819764716	0.0424004502869463	0.999958567383643	Grb14	up
Cobll1	176.068269455581	-0.0375593990660389	0.425231863985229	-0.0883268688146653	0.929616884182957	0.999958567383643	Cobll1	none
Slc38a11	5.58432883577106	0.587707553822042	1.90371386173591	0.308716328453972	0.757537321846801	0.999958567383643	Slc38a11	none
Scn3a	543.781720562569	0.480702623055928	0.421596466418455	1.14019604371828	0.254204635384777	0.999958567383643	Scn3a	none
Scn2a	121.700956835727	0.0643669941260811	0.420151468048251	0.153199498326373	0.878240953280035	0.999958567383643	Scn2a	none
Csrnp3	165.320526887398	0.150989744722229	0.529172445694859	0.285331834547741	0.775389925661092	0.999958567383643	Csrnp3	none
Galnt3	74.0170168927808	-0.155684718628399	0.463974848471938	-0.335545599381374	0.737213553023075	0.999958567383643	Galnt3	none
Ttc21b	572.018315523959	-0.0347953651982673	0.222102748953969	-0.156663370274083	0.875510156825667	0.999958567383643	Ttc21b	none
Scn1a	109.18297618418	-0.315545590740649	0.446188909764348	-0.707201778966902	0.479441093202459	0.999958567383643	Scn1a	none
Scn9a	408.458488488385	3.99477130909438	1.67535858951398	2.38442762886556	0.0171057121812596	0.999958567383643	Scn9a	up
Scn7a	142.188107475829	4.58909313965194	1.43115330205858	3.20656992724046	0.00134327653127159	0.999958567383643	Scn7a	up
B3galt1	189.753774651693	0.298413942137691	0.41311867807521	0.722344347943917	0.470082793451971	0.999958567383643	B3galt1	none
Stk39	961.148218566708	0.380626318348379	0.236595475971699	1.60876414388375	0.1076679239892	0.999958567383643	Stk39	none
4933409G03Rik	0.687231973590396	-0.429131988575742	3.99314307568637	-0.10746722079373	0.914418328706303	0.999958567383643	4933409G03Rik	none
Cers6	1563.13416148814	0.148026407780051	0.248504748631394	0.595668326642796	0.55139682143021	0.999958567383643	Cers6	none
Nostrin	9.63648278570106	0.155378635346904	1.06885226644029	0.145369608341083	0.88441905877576	0.999958567383643	Nostrin	none
Spc25	858.057954006795	0.123099088782637	0.235273596228352	0.523216760214603	0.60082341935237	0.999958567383643	Spc25	none
G6pc2	0.75773410671385	2.9859809568784	3.96400280491351	0.753274178609859	0.45128517201235	0.999958567383643	G6pc2	none
Dhrs9	0.309303950449581	1.7170318913492	4.04318941061623	0.424672632659943	0.671075336806047	0.999958567383643	Dhrs9	none
Lrp2	70.3179328149484	0.196691615217972	0.485878019988223	0.404816861694505	0.685612133485388	0.999958567383643	Lrp2	none
Bbs5	274.9678654064	-0.231871933531581	0.279379683618273	-0.829952738612147	0.406565505247347	0.999958567383643	Bbs5	none
Klhl41	310.758726097831	0.297684126497434	0.572590563039901	0.519890032621249	0.603140222901519	0.999958567383643	Klhl41	none
Fastkd1	346.054353558492	-0.0134581338516457	0.210254302460335	-0.0640088392682696	0.948963188524881	0.999958567383643	Fastkd1	none
Ppig	2946.93643160198	0.0518825259847181	0.161150326270816	0.321951107300451	0.747489734670198	0.999958567383643	Ppig	none
Ccdc173	128.763767160567	0.300808645260073	0.291852978948158	1.03068554017914	0.302688307760201	0.999958567383643	Ccdc173	none
LOC118568567	15.5138383057368	-0.318227265018328	0.763778938949838	-0.416648389723703	0.676935609473647	0.999958567383643	LOC118568567	none
Phospho2	560.618411005295	-0.20570407793422	0.182727437773273	-1.12574269327552	0.260274447024262	0.999958567383643	Phospho2	none
Klhl23	1400.94586747854	-0.0134698120558228	0.161381205324173	-0.0834658040182901	0.933481166926829	0.999958567383643	Klhl23	none
Ssb	8158.35564111433	0.0266834939523069	0.194661505585971	0.137076377129542	0.890970424512534	0.999958567383643	Ssb	none
Mettl5	2135.37751267937	0.0655525195838027	0.269306193214663	0.243412595905476	0.807685787079482	0.999958567383643	Mettl5	none
Ubr3	2530.8063710692	0.0862163666550678	0.136616049334155	0.631085198812822	0.52798481838642	0.999958567383643	Ubr3	none
Myo3b	2.8386711715183	-0.881469344440751	2.23388103116228	-0.394590997526008	0.693144758468355	0.999958567383643	Myo3b	none
Sp5	478.846030024342	-0.0154404726492954	0.392751826289535	-0.0393135604108246	0.968640395330372	0.999958567383643	Sp5	none
Erich2	47.4644814560058	0.190768121353897	0.598956106924636	0.318501003910626	0.750104933260956	0.999958567383643	Erich2	none
Gad1	65.976157843318	-0.620759218524017	0.745251906284449	-0.832952204871092	0.404871685329996	0.999958567383643	Gad1	none
Gorasp2	3253.08320553807	-0.0258762814211493	0.129545008171824	-0.199747422045223	0.841678123636889	0.999958567383643	Gorasp2	none
Tlk1	2862.30682368795	0.00466602291829991	0.167699131800567	0.0278237750440407	0.977802703558316	0.999958567383643	Tlk1	none
Mettl8	444.052618667397	0.16496812104746	0.179893568662736	0.917031788705811	0.359125982620948	0.999958567383643	Mettl8	none
Dcaf17	437.056740106462	0.183401825802091	0.270039272219	0.679167234806328	0.497031905280989	0.999958567383643	Dcaf17	none
Cybrd1	847.653996435287	-0.0741495803364546	0.17074460923939	-0.434271867596677	0.664091030257677	0.999958567383643	Cybrd1	none
Dync1i2	4228.35222600938	0.261443908045159	0.138577325441994	1.8866283297883	0.0592103335881965	0.999958567383643	Dync1i2	none
Slc25a12	776.365534939826	0.0565465792076382	0.177327630691726	0.318881941787973	0.749816038398343	0.999958567383643	Slc25a12	none
Hat1	1072.25410910633	0.0596380792035644	0.190011163692409	0.313866185778993	0.753622673370672	0.999958567383643	Hat1	none
Metap1d	1190.39153213668	0.0678125101246049	0.274417551308626	0.247114332888785	0.804819741617778	0.999958567383643	Metap1d	none
Dlx1	6671.03205946415	0.181942602073912	0.171466527944699	1.06109690477078	0.288645864378264	0.999958567383643	Dlx1	none
Dlx2	2382.93471115161	0.0200975206880131	0.232603437706816	0.0864025092928547	0.931146452264986	0.999958567383643	Dlx2	none
Itga6	2089.98965293355	-0.133189713680606	0.222205195641557	-0.599399637330968	0.54890641877227	0.999958567383643	Itga6	none
Pdk1	1799.50719182621	-0.159875417819882	0.170135160690788	-0.93969651640937	0.34737325253992	0.999958567383643	Pdk1	none
Rapgef4	416.538537851615	0.823773428989164	0.563468272097397	1.46196950171273	0.143749567540579	0.999958567383643	Rapgef4	none
Map3k20	1765.99090256299	-0.112147178686516	0.276219931282089	-0.406006830013966	0.684737581989234	0.999958567383643	Map3k20	none
Cdca7	3553.94922636239	-0.156760718290892	0.233981150032334	-0.669971569373129	0.502875914156543	0.999958567383643	Cdca7	none
Sp3	3895.5576686966	0.0514704971585399	0.260678462236463	0.197448215387471	0.843476801763477	0.999958567383643	Sp3	none
Ola1	1773.24052095417	0.243455551980802	0.198826181622198	1.22446425312038	0.220777143432166	0.999958567383643	Ola1	none
Sp9	285.464511068331	0.737040170235315	1.46956874557795	0.50153500641132	0.615994647478545	0.999958567383643	Sp9	none
Cir1	513.825113528103	0.0287416956734964	0.229240276442553	0.125378036178991	0.900224275484657	0.999958567383643	Cir1	none
Scrn3	421.566533054855	-0.0385901166030602	0.188388910134593	-0.204842825278249	0.837694926658592	0.999958567383643	Scrn3	none
Gpr155	498.641015505929	-0.000818387056814584	0.285827586555106	-0.00286321928081916	0.997715484663061	0.999958567383643	Gpr155	none
Wipf1	2421.82674683534	0.0898699321145537	0.298594537266802	0.300976477792199	0.763432431362759	0.999958567383643	Wipf1	none
Chrna1	208.103319640966	0.235400224190383	0.581149170969809	0.405059898472457	0.685433482539169	0.999958567383643	Chrna1	none
Chn1	1064.74391220067	0.0639471279100608	0.163224677478592	0.391773651496097	0.695225465001167	0.999958567383643	Chn1	none
Atf2	2430.22764341888	0.0656570050513654	0.175497592362368	0.374119121336985	0.708315693220042	0.999958567383643	Atf2	none
Atp5g3	4631.04085794772	-0.161461289722145	0.175034214830047	-0.92245558891968	0.356290985424755	0.999958567383643	Atp5g3	none
Lnpk	1656.38539108682	0.0466714677037235	0.200639898120693	0.232613095106582	0.81606185779804	0.999958567383643	Lnpk	none
Evx2	1.32269200026439	-1.80412158714081	2.74480433801582	-0.657286044820587	0.510997007901705	0.999958567383643	Evx2	none
Hoxd13	0.309303950449581	1.7170318913492	4.04318941061623	0.424672632659943	0.671075336806047	0.999958567383643	Hoxd13	none
Hoxd9	10.3875825590257	0.29031680739392	1.06428207773111	0.272781824920733	0.785020931524298	0.999958567383643	Hoxd9	none
Hoxd8	41.4609218400326	-1.12007421386636	0.555765840235377	-2.01537074209524	0.0438658176719323	0.999958567383643	Hoxd8	down
Hoxd3	21.5566996119495	0.184688025928299	0.77545319620997	0.238167856978296	0.811750906279814	0.999958567383643	Hoxd3	none
Hoxd4	27.3347201068959	0.265098377588537	0.819982412591448	0.323297638483157	0.746469842273782	0.999958567383643	Hoxd4	none
Hoxd1	35.1230202152118	2.99233459287503	1.10156434916373	2.71644102784073	0.00659879498933576	0.999958567383643	Hoxd1	up
Mtx2	1271.27587320372	0.122976776420615	0.224946607318282	0.546693181491788	0.584589539421778	0.999958567383643	Mtx2	none
Gm13653	11.6105164369378	-0.275658820493727	0.922001775079506	-0.298978622324189	0.764956356860418	0.999958567383643	Gm13653	none
Gm50595	3.14436327383809	-0.78169865570509	2.1994931117458	-0.355399456143162	0.722290356238572	0.999958567383643	Gm50595	none
Hnrnpa3	19089.2355042484	-0.0787522139425792	0.156450053296799	-0.503369684337402	0.614704381590621	0.999958567383643	Hnrnpa3	none
Nfe2l2	1197.57656793266	-0.203791001730451	0.152576178063996	-1.33566723400932	0.181658063632897	0.999958567383643	Nfe2l2	none
Agps	2170.160347079	-0.0277252903774971	0.156026382679404	-0.177696168438807	0.858961594503584	0.999958567383643	Agps	none
Ttc30b	209.652587109104	-0.174459213360895	0.277752463038083	-0.6281104097247	0.529931614239701	0.999958567383643	Ttc30b	none
Ttc30a2	47.0029545431602	-0.462303150811769	0.691463318179112	-0.668586660575416	0.503759184132839	0.999958567383643	Ttc30a2	none
Ttc30a1	307.770076344588	-0.421257601978587	0.280485231184596	-1.50188870978859	0.133125852900056	0.999958567383643	Ttc30a1	none
Pde11a	15.7097993991656	0.224200476440112	1.26257796412198	0.177573569958529	0.859057882744359	0.999958567383643	Pde11a	none
Cyct	12.1210785414701	-0.435307929537422	1.0132542552353	-0.429613719644666	0.66747665535917	0.999958567383643	Cyct	none
Rbm45	793.419010655621	0.0697929339110076	0.208257792651432	0.33512759845593	0.73752883486344	0.999958567383643	Rbm45	none
Osbpl6	1010.08115241856	-0.155124487541641	0.226890801464356	-0.683696679373802	0.494166720759969	0.999958567383643	Osbpl6	none
Prkra	1426.41694214161	0.148939996742039	0.170685976043816	0.872596567065389	0.382883012377291	0.999958567383643	Prkra	none
Pjvk	10.7560030034504	1.38807123660475	1.0652042668362	1.30310333878732	0.192539483915643	0.999958567383643	Pjvk	none
Fkbp7	629.286690566048	0.169242386295398	0.16991032502405	0.996068874987104	0.319216681541967	0.999958567383643	Fkbp7	none
Plekha3	887.179560120389	-0.0930015856079893	0.198915218251448	-0.467543843178587	0.640110831894424	0.999958567383643	Plekha3	none
Ttn	1926.02489455807	0.206228996921004	0.893089031671769	0.230916503962618	0.817379668896228	0.999958567383643	Ttn	none
Ccdc141	169.987313787458	0.212620422211626	0.454599982533347	0.467708821779441	0.639992831587354	0.999958567383643	Ccdc141	none
Sestd1	2531.27843450125	0.131960299040168	0.144765554743156	0.911544871805267	0.362008354081966	0.999958567383643	Sestd1	none
Zfp385b	126.660368379301	0.0530681348529515	0.448368358775994	0.118358340445394	0.90578373320572	0.999958567383643	Zfp385b	none
Cwc22	5574.04403982042	0.340284975147554	1.21519293040265	0.280025473020816	0.779457961735973	0.999958567383643	Cwc22	none
Gm14461	0.320234314012945	-1.86041045561331	4.0462036328308	-0.45979160329895	0.645665810774926	0.999958567383643	Gm14461	none
Ube2e3	3698.9847615125	-0.00373989325536878	0.182005338217588	-0.0205482613421905	0.983606013206869	0.999958567383643	Ube2e3	none
Itga4	691.107098609173	0.123639775002944	0.21299029627875	0.580494873067506	0.56158094315355	0.999958567383643	Itga4	none
Cerkl	131.20745278063	0.455971275708283	0.315174742358918	1.44672530639853	0.147973873824757	0.999958567383643	Cerkl	none
Neurod1	22.6421252016623	4.05466931483399	3.27399572908243	1.23844673309038	0.2155504614625	0.999958567383643	Neurod1	none
Itprid2	1314.59821479611	0.0153784234062013	0.230281315022174	0.0667810299968128	0.946756025560929	0.999958567383643	Itprid2	none
Ppp1r1c	156.430381275047	4.09634737344221	2.32927234656183	1.75863821999549	0.0786389769270526	0.999958567383643	Ppp1r1c	none
Pde1a	255.275816990729	-0.33523128527714	0.359815877704018	-0.931674520358154	0.351504758145673	0.999958567383643	Pde1a	none
Dnajc10	2927.19526124553	0.0173926645056965	0.150710762460171	0.115404263250894	0.908124699956282	0.999958567383643	Dnajc10	none
Frzb	3717.35447967045	-0.375730307324254	0.362032904432281	-1.03783469050542	0.299347023250367	0.999958567383643	Frzb	none
Nckap1	3242.19143519476	0.115152678288169	0.139118994509521	0.827727936750494	0.407824594055003	0.999958567383643	Nckap1	none
Dusp19	213.031076318041	0.0917777434844922	0.27264834999337	0.336615803788007	0.736406541110689	0.999958567383643	Dusp19	none
Nup35	615.167216704709	0.21056459904304	0.253484525898019	0.830680288262462	0.406154264777234	0.999958567383643	Nup35	none
Zfp804a	106.425743334481	0.414999615772033	0.805851302277202	0.514982869171164	0.606564990922834	0.999958567383643	Zfp804a	none
Zc3h15	3528.32334020234	0.0841766662316223	0.151440405956216	0.555840204601399	0.578320098269047	0.999958567383643	Zc3h15	none
Itgav	1948.18510414596	-0.0520944169149113	0.264872517895363	-0.196677319824818	0.844080059581195	0.999958567383643	Itgav	none
Fam171b	1096.45942518532	0.219963315815261	0.272554923464652	0.807042166104139	0.419642190258952	0.999958567383643	Fam171b	none
Calcrl	604.655641295879	0.156323946616661	0.288435869465236	0.541971242711551	0.587838316652394	0.999958567383643	Calcrl	none
Tfpi	552.561432622397	0.122484815180601	0.225279605586132	0.543701303373294	0.586647035386167	0.999958567383643	Tfpi	none
Ctnnd1	6018.85406966656	-0.10169610471675	0.211073314608015	-0.481804651173502	0.629944724963878	0.999958567383643	Ctnnd1	none
Btbd18	20.4312351692963	-0.362882210072409	0.775605592902683	-0.467869511763488	0.639877907449711	0.999958567383643	Btbd18	none
Selenoh	1723.57473445187	-0.248913941802172	0.237787593911871	-1.04679112020632	0.295195926748986	0.999958567383643	Selenoh	none
Tmx2	1587.08417595953	-0.0234574420250322	0.177250433594449	-0.132340674994923	0.894714836298345	0.999958567383643	Tmx2	none
Med19	1432.25096903874	0.113240351141506	0.184753802828635	0.612925684926445	0.539925479100592	0.999958567383643	Med19	none
Zdhhc5	2699.72636473463	0.00298990124221161	0.191431040415939	0.0156186856411332	0.987538598514952	0.999958567383643	Zdhhc5	none
Clp1	683.448177517549	-0.00661138535328974	0.179129088493828	-0.0369084965980696	0.970557965059152	0.999958567383643	Clp1	none
Ypel4	945.92110737223	0.0590352157510355	0.251208731140981	0.235004633329819	0.814205137043521	0.999958567383643	Ypel4	none
Serping1	364.071536104022	0.276641814460768	0.330943790014706	0.835917828971726	0.403201131615773	0.999958567383643	Serping1	none
Ube2l6	383.476606645752	-0.215361311759099	0.318936605315	-0.675248021613564	0.49951820147929	0.999958567383643	Ube2l6	none
Smtnl1	4.02505800014444	-1.31448823210936	2.48470018176891	-0.529032935947043	0.596782602328115	0.999958567383643	Smtnl1	none
Timm10	461.928617751244	-0.123815451433359	0.244857622755097	-0.505663046305064	0.613093214283684	0.999958567383643	Timm10	none
Slc43a1	877.536868968193	0.0631126273878879	0.196480446579208	0.321215818096407	0.748046845703729	0.999958567383643	Slc43a1	none
Rtn4rl2	180.75716747258	0.446421572055045	0.416896330818688	1.07082154256041	0.284249678608078	0.999958567383643	Rtn4rl2	none
Slc43a3	1514.23849355765	0.0681159499962089	0.151494748880079	0.449625815414424	0.65298027055038	0.999958567383643	Slc43a3	none
Prg2	2.16228485541074	1.24977734919694	2.41331192398668	0.517868136636213	0.604550274711382	0.999958567383643	Prg2	none
Prg3	9.82532051374291	3.82354175059049	1.79324966158812	2.13218595965289	0.0329915622275675	0.999958567383643	Prg3	up
P2rx3	604.543299722508	3.44966516437669	1.45501817810831	2.37087427241743	0.0177460665629289	0.999958567383643	P2rx3	up
Ssrp1	7796.95880266196	-0.144504730567876	0.211313122672143	-0.683841726157624	0.494075114938483	0.999958567383643	Ssrp1	none
Tnks1bp1	5159.8642173419	-0.00520017611299464	0.174400508096309	-0.0298174367136761	0.976212652462963	0.999958567383643	Tnks1bp1	none
Aplnr	1505.05772065279	-0.350624500755101	0.201466529914557	-1.74036104609437	0.0817956410116248	0.999958567383643	Aplnr	none
Lrrc55	375.767366480176	-0.370391501967272	0.323489274074426	-1.14498851013544	0.252213916996704	0.999958567383643	Lrrc55	none
Fads2b	53.6670338417374	-0.89767137340266	0.585071921172221	-1.53429235093718	0.124957746665525	0.999958567383643	Fads2b	none
Olfr1033	10.9041265292876	0.343234962355096	1.31133072634766	0.261745534866769	0.793517632232108	0.999958567383643	Olfr1033	none
Olfr1034	0.596293394294537	2.66365320621968	3.97819033206621	0.669564043919492	0.503135741560532	0.999958567383643	Olfr1034	none
Olfr1167	0.320234314012945	-1.86041045561331	4.0462036328308	-0.45979160329895	0.645665810774926	0.999958567383643	Olfr1167	none
Olfr32	0.309303950449581	1.7170318913492	4.04318941061623	0.424672632659943	0.671075336806047	0.999958567383643	Olfr32	none
Ptprj	411.900398792949	-0.00833245463790926	0.232126316694334	-0.0358962083945076	0.971365119183626	0.999958567383643	Ptprj	none
Nup160	1452.40517333173	0.086514957010981	0.196112485907556	0.44114966270818	0.659104652132449	0.999958567383643	Nup160	none
Fnbp4	5697.04502145641	-0.0196830919396953	0.170555325124276	-0.115405906707123	0.908123397371008	0.999958567383643	Fnbp4	none
Agbl2	65.5678956678732	0.402059503488753	0.388216751304681	1.03565727686286	0.300362060503861	0.999958567383643	Agbl2	none
Mtch2	1436.87386084452	-0.00731044080086952	0.155821197785232	-0.0469155731362398	0.962580516193451	0.999958567383643	Mtch2	none
C1qtnf4	546.641658866069	0.289801169946727	0.300661263850561	0.963879304687445	0.335106440681182	0.999958567383643	C1qtnf4	none
Ndufs3	1985.3401717078	0.185758224663133	0.210983778030923	0.880438422312769	0.378621849753431	0.999958567383643	Ndufs3	none
Kbtbd4	1284.44447630266	-0.244925603628771	0.15468864532503	-1.58334571431623	0.113342688792554	0.999958567383643	Kbtbd4	none
Ptpmt1	554.802298609485	-0.225357295873055	0.215591485082423	-1.04529775740864	0.295885373826396	0.999958567383643	Ptpmt1	none
Celf1	4015.3004847623	-0.0951225778337755	0.225881923575602	-0.421116379425281	0.673670101566634	0.999958567383643	Celf1	none
Rapsn	120.205938777272	0.108191317579957	0.561857558004832	0.192560046649807	0.847303537402279	0.999958567383643	Rapsn	none
Psmc3	5030.4528835813	0.0298864397144937	0.130674736625095	0.228708627898273	0.819095388426484	0.999958567383643	Psmc3	none
Slc39a13	2113.93648660826	0.114146662140188	0.184875437065615	0.617424704719836	0.536954631164786	0.999958567383643	Slc39a13	none
Spi1	103.812419300392	0.0314965236162763	0.463550797887455	0.0679462181055793	0.94582844701008	0.999958567383643	Spi1	none
Mybpc3	1.90213326878409	1.96042021795593	2.9109152332826	0.673472107858391	0.500646987694251	0.999958567383643	Mybpc3	none
Madd	735.787995159483	0.399674833820815	0.235309113621284	1.6985097927999	0.0894115859936327	0.999958567383643	Madd	none
Nr1h3	34.5282128847892	0.655517526459317	0.558167195804734	1.17441069877679	0.240230561972977	0.999958567383643	Nr1h3	none
Acp2	2439.78027437058	0.146810636346142	0.154978103298381	0.947299219835499	0.343486328275653	0.999958567383643	Acp2	none
Ddb2	1314.88735802514	0.147718437813888	0.142491097665833	1.03668538058647	0.2998825074757	0.999958567383643	Ddb2	none
Pacsin3	1435.30405462226	0.101021515269932	0.179224488192807	0.563659108688621	0.572986151417856	0.999958567383643	Pacsin3	none
Arfgap2	3037.89682552115	-0.162008510019332	0.157205544905999	-1.03055213552553	0.302750891661071	0.999958567383643	Arfgap2	none
1110051M20Rik	3927.15286018301	-0.0240659390618519	0.155597421908469	-0.154667980784469	0.877083073811692	0.999958567383643	1110051M20Rik	none
Lrp4	2005.05650793187	-0.0219838499993285	0.167131583772804	-0.131536179476484	0.895351168109131	0.999958567383643	Lrp4	none
Gm13770	4.26009991534656	-0.36257509582795	1.68655547940036	-0.21497964357322	0.829783189582866	0.999958567383643	Gm13770	none
Ckap5	3994.93531689407	0.0182939099029506	0.183949047452993	0.0994509629500826	0.920780220701313	0.999958567383643	Ckap5	none
F2	23.5966473639438	0.709598190431104	0.825401377294782	0.859700758868106	0.389954016360536	0.999958567383643	F2	none
Zfp408	1788.78769351284	-0.0163737124995265	0.134179733345576	-0.122028208666628	0.90287667792714	0.999958567383643	Zfp408	none
Arhgap1	2756.19379151998	-0.0921451618753022	0.225536908108917	-0.408559125191177	0.682863232363684	0.999958567383643	Arhgap1	none
Atg13	1160.50708192328	0.100182441756836	0.147590342927068	0.67878724156323	0.497272678880386	0.999958567383643	Atg13	none
Harbi1	509.116579953074	-0.122398118796616	0.177372653394224	-0.690061948414206	0.490155231096173	0.999958567383643	Harbi1	none
Ambra1	2857.90911464103	0.134959875630497	0.14557451789591	0.927084475917672	0.353882675653674	0.999958567383643	Ambra1	none
Chrm4	146.108756552492	0.222987692458699	0.364357917178737	0.612001776125292	0.540536582442917	0.999958567383643	Chrm4	none
Mdk	30565.7099605428	0.167237583952448	0.342975877880762	0.487607422964566	0.625827936743473	0.999958567383643	Mdk	none
Dgkz	3418.50346861581	0.0478424047697191	0.186990913987062	0.255854168256695	0.798063445321986	0.999958567383643	Dgkz	none
Creb3l1	1261.50587810901	-0.0979177601144574	0.259823018957207	-0.376863299131262	0.706275196935635	0.999958567383643	Creb3l1	none
Phf21a	3522.50186137631	0.0241825126291661	0.147148331635113	0.164341058851636	0.869462660780958	0.999958567383643	Phf21a	none
Large2	795.964127212567	-0.39942373647847	0.174576413631546	-2.2879593420992	0.0221398889547325	0.999958567383643	Large2	none
Pex16	339.327224891501	-0.0518173687904231	0.24820967056658	-0.208764504107117	0.834632082368301	0.999958567383643	Pex16	none
1700029I15Rik	40.7289585029083	0.628497039507138	0.637730616210903	0.985521195832456	0.324368125273863	0.999958567383643	1700029I15Rik	none
Mapk8ip1	2172.5568819234	0.14135873966765	0.227815476449409	0.620496648738619	0.534930859690291	0.999958567383643	Mapk8ip1	none
Cry2	960.876718183691	-0.00369759348052722	0.19919413821858	-0.0185627625069457	0.985189908928774	0.999958567383643	Cry2	none
Slc35c1	444.444647796332	-0.0278133146255397	0.252311072153841	-0.110234221542926	0.912223622778383	0.999958567383643	Slc35c1	none
Chst1	930.947686263044	0.0582631916440319	0.318764478497601	0.182778181303756	0.854972068997853	0.999958567383643	Chst1	none
Syt13	172.144065278145	1.3706174485372	0.658145758743871	2.08254392029076	0.0372928155142054	0.999958567383643	Syt13	up
Prdm11	2869.14352405857	-0.288560025008664	0.15596317753496	-1.85018046932252	0.06428754293491	0.999958567383643	Prdm11	none
Trp53i11	2962.44944279213	0.231582227460209	0.305190415546482	0.75881225511467	0.447964873586532	0.999958567383643	Trp53i11	none
Tspan18	1753.58785802524	-0.0580859723607774	0.220702027174897	-0.263187307811843	0.792406212958259	0.999958567383643	Tspan18	none
Cd82	971.257613269292	0.187816615457503	0.229953265326456	0.81675994115964	0.414065628945414	0.999958567383643	Cd82	none
Alx4	2993.72119235561	-0.421885690181128	0.251359533522434	-1.6784153131931	0.0932660502413755	0.999958567383643	Alx4	none
Ext2	2092.09889369491	0.02720005811146	0.165393223658387	0.16445690766413	0.869371467507865	0.999958567383643	Ext2	none
Accs	713.502448503942	0.0560850785275338	0.210228320712438	0.266781746329269	0.789637209365449	0.999958567383643	Accs	none
Accsl	1.38226376982448	1.72477003348227	3.2319613731023	0.533660472503325	0.59357646139566	0.999958567383643	Accsl	none
Gm13889	157.382464898961	0.138033736929406	0.425020416888065	0.324769661514307	0.745355407519287	0.999958567383643	Gm13889	none
Alkbh3	780.258274795702	0.245789186163581	0.289421243926625	0.84924376258259	0.395745666510432	0.999958567383643	Alkbh3	none
Hsd17b12	2436.37343241876	-0.0120267452286431	0.151463369345116	-0.079403655686806	0.936711561007233	0.999958567383643	Hsd17b12	none
Ttc17	1059.34048892056	-0.0415581866827912	0.167522705939395	-0.248074948704719	0.804076417920853	0.999958567383643	Ttc17	none
Api5	5392.10171752002	-0.0321726067943382	0.169668974615857	-0.189619857532465	0.849607025458504	0.999958567383643	Api5	none
Lrrc4c	202.615726053594	-0.579577656992791	0.315281656900353	-1.83828536899617	0.0660203659021302	0.999958567383643	Lrrc4c	none
Iftap	273.489467737593	0.0314469377570077	0.237517735783753	0.132398271873215	0.894669281490075	0.999958567383643	Iftap	none
Rag2	3.00833795832698	0.929107701638231	1.5937216940778	0.582979892343032	0.559906836465946	0.999958567383643	Rag2	none
Rag1	37.7495398010034	0.046130511631712	0.600594413161036	0.0768080931504487	0.938776212357869	0.999958567383643	Rag1	none
Traf6	1113.01424045957	0.0110969735328886	0.184724061096966	0.0600732436640374	0.95209729992867	0.999958567383643	Traf6	none
Prr5l	712.059366602091	-0.0393935912013375	0.246409626987521	-0.159870341443001	0.872983212083105	0.999958567383643	Prr5l	none
Commd9	714.615833392891	0.216467417811329	0.212725080931099	1.01759236317527	0.308871718106802	0.999958567383643	Commd9	none
Ldlrad3	2314.61786378466	0.151581957107925	0.199332034532564	0.760449555754482	0.446985911164967	0.999958567383643	Ldlrad3	none
Trim44	6085.89124247259	-0.090488491286913	0.160016866717189	-0.565493457929286	0.571738172791638	0.999958567383643	Trim44	none
Fjx1	1627.28236728956	0.133969146974775	0.213892007350531	0.626340126656641	0.53109187208271	0.999958567383643	Fjx1	none
Pamr1	148.683199954208	0.081976554687734	0.443683726199206	0.184763492206446	0.853414543789996	0.999958567383643	Pamr1	none
Slc1a2	246.396214653497	-0.249965007009696	0.316148010168946	-0.790658169495094	0.429143492306311	0.999958567383643	Slc1a2	none
Cd44	1238.19934502194	-0.541753927574661	0.324577698162014	-1.66910397923964	0.0950967748351383	0.999958567383643	Cd44	none
Pdhx	783.914995769793	0.0354547556206013	0.191940333348407	0.184717589065788	0.853450549504146	0.999958567383643	Pdhx	none
Apip	452.067436219069	0.174995710807622	0.264971194024801	0.66043296310633	0.508976024666991	0.999958567383643	Apip	none
Ehf	774.530733200638	-0.482821028532455	0.308384221510542	-1.56564763971217	0.11743113055776	0.999958567383643	Ehf	none
Elf5	225.843133737789	-0.107994319069627	0.409739366569727	-0.263568326308839	0.792112567643409	0.999958567383643	Elf5	none
Cat	2494.31816548077	0.0743603941085034	0.145226890432061	0.51202910072147	0.608630643050928	0.999958567383643	Cat	none
Abtb2	645.626609445371	-0.101244347105116	0.219945331913669	-0.460315962263092	0.6452894454078	0.999958567383643	Abtb2	none
Nat10	1357.60777822651	-0.0498437734210207	0.175616128174946	-0.283822300030252	0.776546564033648	0.999958567383643	Nat10	none
Caprin1	11852.4018084274	0.0302146913656897	0.238274126786657	0.126806429943369	0.899093606466108	0.999958567383643	Caprin1	none
Lmo2	468.923027231914	0.23406443310054	0.250518755142452	0.93431900125579	0.35013936566376	0.999958567383643	Lmo2	none
4931422A03Rik	11.4487580152388	1.06881907879851	1.10626359332988	0.966152267183751	0.333967993805117	0.999958567383643	4931422A03Rik	none
Fbxo3	1929.65388375179	-0.0503569815607256	0.16688720601841	-0.301742612643241	0.762848281223614	0.999958567383643	Fbxo3	none
Cd59b	25.3922753031563	0.0884855216598391	0.688423915703397	0.128533480086073	0.897726804677717	0.999958567383643	Cd59b	none
Cd59a	292.705640850136	0.30653277156836	0.289360913427251	1.05934408326861	0.289443105341413	0.999958567383643	Cd59a	none
D430041D05Rik	170.217387714823	0.183003296526427	0.350523382377595	0.522085845700558	0.601610561069849	0.999958567383643	D430041D05Rik	none
Hipk3	2527.31939314349	0.00414085573631398	0.219469810743358	0.0188675413820637	0.984946773154521	0.999958567383643	Hipk3	none
Cstf3	1415.56493924759	0.0585660360790728	0.148300061065265	0.39491579206632	0.692905034933545	0.999958567383643	Cstf3	none
Tcp11l1	958.284985305718	0.040378027341493	0.212348553528367	0.190149764010985	0.849191775332992	0.999958567383643	Tcp11l1	none
Pin1rt1	1.03069395506753	-3.53204692201463	3.95111373563255	-0.893937041133839	0.371355577766173	0.999958567383643	Pin1rt1	none
Depdc7	106.02198820816	0.0324202067519317	0.375552340219279	0.0863267334002022	0.931206687617221	0.999958567383643	Depdc7	none
Qser1	2579.34078886082	-0.0836162298228542	0.199688583533086	-0.418733151106759	0.675411164926799	0.999958567383643	Qser1	none
Prrg4	134.4954160483	-0.158944274654312	0.367220295167441	-0.432830855881313	0.665137655185386	0.999958567383643	Prrg4	none
Ccdc73	261.363121077165	0.0608559873719601	0.349671245556934	0.174037722990441	0.86183581593736	0.999958567383643	Ccdc73	none
Eif3m	2283.06053470861	0.0768025807618362	0.173895166503507	0.441660238786954	0.658735086212421	0.999958567383643	Eif3m	none
Wt1	4.56716061637949	-0.437871146300771	1.35208786633131	-0.32384814419559	0.746053004855749	0.999958567383643	Wt1	none
Them7	5.50275783052191	-1.48136527497366	1.8210930345128	-0.813448432836363	0.415961000420828	0.999958567383643	Them7	none
Rcn1	6579.79078696914	-0.0305782997091045	0.127366988849595	-0.240080259298692	0.810268037528333	0.999958567383643	Rcn1	none
Pax6	193.724176955175	0.121732039553272	0.353976752912365	0.343898401665404	0.730922693928319	0.999958567383643	Pax6	none
Elp4	632.700744358953	0.0341056156562065	0.209531992086152	0.162770445298795	0.870699179128688	0.999958567383643	Elp4	none
Immp1l	271.342924427738	0.591666740545439	0.362969471621417	1.63007301386095	0.103086066443614	0.999958567383643	Immp1l	none
Dnajc24	128.079732340023	-0.115550651287059	0.35113131233719	-0.329081022475421	0.742094447982421	0.999958567383643	Dnajc24	none
Dcdc5	7.78236156170937	0.63402374247535	1.11906329779857	0.566566470120683	0.571008760770421	0.999958567383643	Dcdc5	none
Mpped2	1596.20132454679	-0.00578869001081706	0.315969932070602	-0.0183203824898237	0.985383267319232	0.999958567383643	Mpped2	none
Arl14ep	1835.2010102897	-0.0428858570056087	0.177531925829195	-0.241567012836157	0.809115685082923	0.999958567383643	Arl14ep	none
Fshb	0.286989443844957	1.62385760835764	4.05211214841022	0.400743500891193	0.688608979897638	0.999958567383643	Fshb	none
Kcna4	72.4746018626012	-0.193967492127415	0.827854478816225	-0.234301434721686	0.814750972174228	0.999958567383643	Kcna4	none
Mettl15	127.630968473964	-0.231554560242496	0.339253735489731	-0.682540930340044	0.494896970725258	0.999958567383643	Mettl15	none
Kif18a	367.584425627856	0.102253211664574	0.300397946455177	0.340392512236534	0.733560956771514	0.999958567383643	Kif18a	none
Bdnf	240.788565400117	0.742766418804913	0.585469876685595	1.26866718234897	0.204559791924472	0.999958567383643	Bdnf	none
Lin7c	2067.02386036678	0.0857894130280226	0.207869475125876	0.412708085090764	0.679820500508554	0.999958567383643	Lin7c	none
Lgr4	2846.37221416446	0.0158404614626948	0.186553678527504	0.0849110110705186	0.932332137835923	0.999958567383643	Lgr4	none
Ccdc34	1505.02517435319	0.0986010352614632	0.206827663410518	0.47673040267228	0.633554110604301	0.999958567383643	Ccdc34	none
Bbox1	53.3635498991539	-0.191774106353199	0.67123875816926	-0.285701777525846	0.775106543154231	0.999958567383643	Bbox1	none
Fibin	2082.84742509809	-0.334103542136324	0.285227536050796	-1.17135795078643	0.24145492672411	0.999958567383643	Fibin	none
Slc5a12	2.21735898144514	1.09132660595918	2.36248872892351	0.461939391540062	0.644124784540946	0.999958567383643	Slc5a12	none
Ano3	39.8969494220916	1.60772052380583	0.879175413044639	1.82866865923627	0.0674492602362835	0.999958567383643	Ano3	none
Muc15	10.6228000559543	0.216359089916177	0.964448355596372	0.224334552141353	0.822496992537199	0.999958567383643	Muc15	none
A26c3	0.938842214912106	0.940720021634408	3.9406346874794	0.238722971358742	0.811320403099693	0.999958567383643	A26c3	none
Olfr1276	0.309303950449581	1.7170318913492	4.04318941061623	0.424672632659943	0.671075336806047	0.999958567383643	Olfr1276	none
Olfr1318	0.40024252974544	-2.14123232279763	4.02192238678166	-0.532390264375799	0.594455726652663	0.999958567383643	Olfr1318	none
Gm52523	47.0896248631386	-0.333807290530127	0.59900104386836	-0.557273303522801	0.577340712768756	0.999958567383643	Gm52523	none
Lpcat4	1006.50682695505	0.0981994418687303	0.215883587532131	0.454872197517631	0.649201185731195	0.999958567383643	Lpcat4	none
Nutm1	3.84076201040964	0.496120234722499	1.69788213354517	0.292199455380688	0.770134128014572	0.999958567383643	Nutm1	none
Nop10	1892.16040514878	-0.172573238763944	0.214337245038865	-0.805148161406347	0.420734186421985	0.999958567383643	Nop10	none
Slc12a6	1453.89209446677	-0.017286308166954	0.173703299816297	-0.0995162912001982	0.920728353599419	0.999958567383643	Slc12a6	none
Emc4	1526.16580401321	0.0256858052917275	0.171624534683955	0.149662781833773	0.88103067317655	0.999958567383643	Emc4	none
Katnbl1	990.783611120422	0.0920149267492011	0.223064497653768	0.412503682643498	0.679970282024122	0.999958567383643	Katnbl1	none
Emc7	802.744877406013	0.0871265985359461	0.181089879171239	0.481123511345208	0.630428718917778	0.999958567383643	Emc7	none
Chrm5	0.596293394294537	2.66365320621968	3.97819033206621	0.669564043919492	0.503135741560532	0.999958567383643	Chrm5	none
Aven	264.409926577885	-0.0652341973643749	0.286666313314068	-0.227561434094648	0.819987204457201	0.999958567383643	Aven	none
Ryr3	148.89446422917	1.07557681445587	0.561004408531682	1.91723415734108	0.0552081904580023	0.999958567383643	Ryr3	none
Fmn1	203.772657470498	0.749934880937489	0.673081794870378	1.11418090141914	0.265201587064376	0.999958567383643	Fmn1	none
Grem1	239.619033570088	1.27794358122317	1.58251488654578	0.807539690203222	0.419355617254591	0.999958567383643	Grem1	none
Scg5	92.0229920777047	2.02231084136229	1.90653360860214	1.06072656271978	0.288814184699058	0.999958567383643	Scg5	none
Arhgap11a	2041.04751585246	-0.0708132976363544	0.204456750960733	-0.346348542190981	0.729080791986357	0.999958567383643	Arhgap11a	none
Gjd2	8.90288224703152	0.841891231324219	1.69991156366181	0.495255899966163	0.620419496167544	0.999958567383643	Gjd2	none
Actc1	3388.16111975422	0.241842338953867	0.912060224336365	0.265160493244661	0.790885827673698	0.999958567383643	Actc1	none
Aqr	1548.9971226759	0.161286260041845	0.236550394708527	0.681826213989536	0.495348846439855	0.999958567383643	Aqr	none
Zfp770	688.93329287106	-0.012244629683899	0.213481832782678	-0.0573567760979638	0.954260993963102	0.999958567383643	Zfp770	none
Dph6	629.961516293063	-0.226399942801408	0.190557682124832	-1.18809139719225	0.234797403281875	0.999958567383643	Dph6	none
Cdin1	428.300174042495	0.080859925588031	0.219610743369937	0.368196584316558	0.712726657041324	0.999958567383643	Cdin1	none
Meis2	5355.0554251113	-0.0529694999372617	0.228870048172688	-0.231439195998661	0.816973617604133	0.999958567383643	Meis2	none
Spred1	4608.99352321093	0.216588383977784	0.272376761179961	0.795179379619259	0.426509164824755	0.999958567383643	Spred1	none
Fam98b	1696.43004398734	0.275084199306394	0.203490420863656	1.35182874033519	0.176430107783582	0.999958567383643	Fam98b	none
Rasgrp1	39.0062466198797	0.367230536307429	0.615824967120046	0.59632290977875	0.550959529131726	0.999958567383643	Rasgrp1	none
Thbs1	4405.99814690008	0.243884012163928	0.661121710985306	0.368894271828487	0.712206533129362	0.999958567383643	Thbs1	none
Fsip1	16.0005258179339	0.510037411669844	0.999761344339272	0.510159164042215	0.609939958578431	0.999958567383643	Fsip1	none
Gpr176	23.5531713105646	0.161893147244122	1.08168374148577	0.149667727298693	0.881026771213463	0.999958567383643	Gpr176	none
Eif2ak4	571.692348789672	0.0250927974188371	0.178142545545495	0.140857970464045	0.887982145731304	0.999958567383643	Eif2ak4	none
Srp14	2077.11519698275	0.088415586246566	0.218713984088495	0.404252094876528	0.686027348917305	0.999958567383643	Srp14	none
Bmf	1922.79458193834	-0.312652468715604	0.159033489072736	-1.96595365252037	0.0493039646067715	0.999958567383643	Bmf	none
Bub1b	1570.8643821198	0.0388394450967386	0.233628603597019	0.166244391734378	0.867964625920318	0.999958567383643	Bub1b	none
Pak6	167.654329900426	-0.683738382536621	0.386236070312484	-1.77026030216039	0.0766837879215197	0.999958567383643	Pak6	none
Ankrd63	10.3473664524641	-1.50358130953802	1.31683679250381	-1.14181295517962	0.25353177614826	0.999958567383643	Ankrd63	none
Plcb2	42.2067159032156	-0.0681874367343963	0.616673607160567	-0.110572977248631	0.911954977086544	0.999958567383643	Plcb2	none
Inafm2	607.944016428291	-0.309556954121137	0.196169422273152	-1.57800818564934	0.114563729294221	0.999958567383643	Inafm2	none
Ccdc9b	264.257534179034	0.157185424852978	0.306058540052787	0.513579607436759	0.60754594005685	0.999958567383643	Ccdc9b	none
Phgr1	1.26214989149642	3.73805952640421	3.14487053710646	1.18862111565442	0.234588794838518	0.999958567383643	Phgr1	none
Disp2	186.431818299352	1.39323080413363	1.60523764153734	0.867928067522343	0.385433712551537	0.999958567383643	Disp2	none
Knstrn	1533.34365110407	0.00728586207189146	0.183373169005711	0.0397324325657727	0.968306444636034	0.999958567383643	Knstrn	none
Ivd	4189.38717328047	-0.0521523669762258	0.166903986145002	-0.312469271590178	0.754683912498533	0.999958567383643	Ivd	none
Bahd1	1020.65672845188	0.0769206387555026	0.201453899374436	0.381827499960836	0.702589319431482	0.999958567383643	Bahd1	none
Chst14	1864.39057098639	-0.25595169818963	0.164233959825592	-1.55845781506722	0.1191247605843	0.999958567383643	Chst14	none
Ccdc32	680.820179269759	-0.105954149670623	0.182013015319637	-0.582124028243555	0.560483141351131	0.999958567383643	Ccdc32	none
Rpusd2	296.084790630144	-0.157703672708281	0.259531935329105	-0.607646502185951	0.543421951807728	0.999958567383643	Rpusd2	none
Knl1	1181.19233182729	-0.116274433220355	0.240942686308727	-0.482581293508819	0.62939306407472	0.999958567383643	Knl1	none
Rad51	746.472284692509	-0.0104297911563527	0.220546789591503	-0.0472906052074971	0.962281615665181	0.999958567383643	Rad51	none
Rmdn3	1048.18342157975	-0.103852429405948	0.164644999022415	-0.630765768912356	0.528193688586668	0.999958567383643	Rmdn3	none
Gchfr	22.1148221046802	-0.312059930506457	0.771672339197557	-0.404394345443249	0.685922757649072	0.999958567383643	Gchfr	none
Dnajc17	617.622845522754	0.275353258670228	0.307640603527433	0.895048493316567	0.370761165758966	0.999958567383643	Dnajc17	none
Gm14137	67.0861173721466	-0.247408506303176	0.489271642097055	-0.505666964966055	0.613090462883032	0.999958567383643	Gm14137	none
Zfyve19	1167.86965249702	0.117410947512979	0.184844399922917	0.635188015227626	0.525305798767182	0.999958567383643	Zfyve19	none
Ppp1r14d	0.894213201702858	0.840755869470761	3.94558201293891	0.213087921303786	0.831258385701686	0.999958567383643	Ppp1r14d	none
Spint1	479.781116620279	-0.373358203631548	0.230602403219432	-1.61905599603086	0.105435215536902	0.999958567383643	Spint1	none
Rhov	139.278949498565	-0.258763575191791	0.374125725756148	-0.691648708916774	0.489157964784777	0.999958567383643	Rhov	none
Vps18	1254.98719982713	-0.0811264101234954	0.151284278731556	-0.536251425486508	0.59178479654955	0.999958567383643	Vps18	none
Dll4	363.520834189814	0.216455476950505	0.339373860762206	0.637808334632384	0.523598453422251	0.999958567383643	Dll4	none
Chac1	25.3484492722624	0.658344504166207	0.750786609879185	0.87687299627273	0.380555624948452	0.999958567383643	Chac1	none
Ino80	1557.15929640858	0.0480011228737579	0.162461863204167	0.295460866489229	0.767641842622213	0.999958567383643	Ino80	none
Exd1	26.0071297061212	0.968758418836919	0.749728204092519	1.29214615849955	0.196306533341723	0.999958567383643	Exd1	none
Chp1	2273.24847886771	-0.0206674188381116	0.212678966934988	-0.0971765997172121	0.922586150800891	0.999958567383643	Chp1	none
Oip5	183.051433342254	0.00611229396373919	0.377759887369386	0.0161803679218127	0.987090497543422	0.999958567383643	Oip5	none
Nusap1	1337.72420954801	0.130568350014919	0.216660684309169	0.602639793330487	0.546748341884319	0.999958567383643	Nusap1	none
Ndufaf1	477.42266350318	0.140208012067188	0.210608708690416	0.66572751401884	0.505585283762333	0.999958567383643	Ndufaf1	none
H3f3c	44.3274524406237	-0.200160763429852	0.526173918298882	-0.380407991481164	0.703642583393751	0.999958567383643	H3f3c	none
Rtf1	2877.37567135284	0.055907033501725	0.166054461927778	0.336678899516959	0.736358971410505	0.999958567383643	Rtf1	none
Itpka	9.05513198548881	-0.354116562642416	1.05026816266193	-0.337167758893975	0.735990440404506	0.999958567383643	Itpka	none
Ltk	7.78657358493559	0.763845683719746	1.49203935285434	0.511947410943601	0.608687815466468	0.999958567383643	Ltk	none
Rpap1	1784.96045032829	0.0189906659340875	0.155752350601771	0.121928599219944	0.902955565703313	0.999958567383643	Rpap1	none
Tyro3	2413.27047341216	0.000515127486423034	0.168074754870731	0.00306487126409453	0.997554590365998	0.999958567383643	Tyro3	none
Mga	2856.52172074215	-0.0533209060532107	0.143863759346641	-0.370634733134796	0.710909608436092	0.999958567383643	Mga	none
Mapkbp1	2268.1773373363	-0.103827001467078	0.157758989174302	-0.658136832712361	0.510450209974786	0.999958567383643	Mapkbp1	none
Jmjd7	514.254352855132	-0.0558849676575661	0.231391448964828	-0.241516996015098	0.809154445391466	0.999958567383643	Jmjd7	none
Pla2g4b	2715.80633702392	-0.0276283068655749	0.188461237491227	-0.146599413403836	0.883448216716531	0.999958567383643	Pla2g4b	none
Sptbn5	1004.21758568608	0.0877975062687342	0.221362516968559	0.39662318386633	0.691645353644108	0.999958567383643	Sptbn5	none
Ehd4	531.243408524113	-0.209017277099948	0.263510677270825	-0.793202306884623	0.427659963697761	0.999958567383643	Ehd4	none
Pla2g4e	39.7597505508693	0.0431229240019119	1.16370838166729	0.0370564693708986	0.970439980579919	0.999958567383643	Pla2g4e	none
Pla2g4d	7.33376142562245	-0.197609229988821	1.4585134661983	-0.13548673671413	0.892227050132962	0.999958567383643	Pla2g4d	none
Pla2g4f	4.07504047712208	-0.26104546935849	1.68330925751157	-0.155078734459283	0.876759246797785	0.999958567383643	Pla2g4f	none
Vps39	1662.66641725342	0.0975070853589468	0.17203752874883	0.566777993546422	0.57086502370596	0.999958567383643	Vps39	none
Tmem87a	1665.56900845163	0.151884047308307	0.18167300444361	0.836029809566181	0.403138133291548	0.999958567383643	Tmem87a	none
Ganc	155.775065757235	0.136241492108521	0.271481251627613	0.501844938800421	0.615776599220805	0.999958567383643	Ganc	none
Capn3	90.8364740523386	0.735577499291592	0.444957241981852	1.65314198734087	0.0983019698359963	0.999958567383643	Capn3	none
Zfp106	4228.23265652858	-0.0581911246642257	0.148416179831149	-0.39208073358598	0.694998562528915	0.999958567383643	Zfp106	none
Snap23	1372.70153112916	-0.0988255724744743	0.243939529900474	-0.405123239004333	0.68538692520733	0.999958567383643	Snap23	none
Lrrc57	574.892598692208	0.043552481404596	0.203556768669668	0.21395742175134	0.830580260794282	0.999958567383643	Lrrc57	none
Haus2	802.561253337107	-0.0771767232963731	0.256571519265555	-0.300800040149795	0.763566977785113	0.999958567383643	Haus2	none
Stard9	1098.80309656372	0.0483862143339646	0.159052318789482	0.304215711548396	0.760963555677706	0.999958567383643	Stard9	none
Cdan1	2256.23230075124	-0.0262737543021594	0.150361427335528	-0.174737329697796	0.861286034147704	0.999958567383643	Cdan1	none
Ttbk2	1593.2456419776	0.228839747036221	0.237286469698237	0.964402847441077	0.334843995209093	0.999958567383643	Ttbk2	none
Ubr1	1388.89890594211	-0.00785346726107473	0.150397803730559	-0.052217965065131	0.95835501840953	0.999958567383643	Ubr1	none
Tmem62	92.8648704220729	0.492305944872614	0.48041917978402	1.0247424865384	0.305484710248958	0.999958567383643	Tmem62	none
Ccndbp1	718.614702319443	-0.010298514532731	0.189905060331884	-0.054229805749952	0.956752074062834	0.999958567383643	Ccndbp1	none
Epb42	14.9432167425421	0.205224276291186	1.01758189432516	0.201678388182492	0.840168159152864	0.999958567383643	Epb42	none
Tgm5	0.640468628025891	-2.85393675102205	3.9774643857809	-0.717526663777211	0.47304919009428	0.999958567383643	Tgm5	none
Tgm7	2.78966291816147	-1.09906724023532	2.18779052688657	-0.502364018277106	0.615411484652177	0.999958567383643	Tgm7	none
Lcmt2	447.471878801646	-0.253928495178233	0.228626049663975	-1.1106717521973	0.266709665413787	0.999958567383643	Lcmt2	none
Adal	972.131068652776	-0.154868410856676	0.161400211982283	-0.959530405534267	0.337291609785473	0.999958567383643	Adal	none
Zscan29	1048.70121842528	-0.0583650415126352	0.168701784789883	-0.345965761923197	0.729368445697899	0.999958567383643	Zscan29	none
Tubgcp4	3408.34633380127	0.0890531537274016	0.168897520180311	0.527261463829254	0.598012031196099	0.999958567383643	Tubgcp4	none
Trp53bp1	6193.93949199614	0.0598345876877641	0.144947998384811	0.412800372233593	0.679752878705962	0.999958567383643	Trp53bp1	none
Map1a	1077.72903969464	0.366209755799516	0.307087231883637	1.19252680599329	0.233054746389975	0.999958567383643	Map1a	none
Ppip5k1	597.669720523056	0.113531582116022	0.210450011321229	0.539470544112867	0.589562216457736	0.999958567383643	Ppip5k1	none
Ckmt1	129.052438389819	0.712326018191127	0.499543554886362	1.42595377564859	0.15388168530277	0.999958567383643	Ckmt1	none
Strc	5.20355967326959	-0.297500175162357	1.59846360446658	-0.186116327160064	0.852353538389191	0.999958567383643	Strc	none
Catsper2	853.992763663436	0.0138019648027047	0.312636179826874	0.0441470491686143	0.96478718950601	0.999958567383643	Catsper2	none
Pdia3	17243.6949973219	0.234948214697877	0.147368954069431	1.594285690507	0.110872061207558	0.999958567383643	Pdia3	none
Ell3	180.979102444757	0.0571120479294472	0.283908070183792	0.201163876364891	0.840570436562608	0.999958567383643	Ell3	none
Serf2	5571.27067887348	0.0651567518541481	0.166229072860564	0.391969652076462	0.695080637328606	0.999958567383643	Serf2	none
Serinc4	2767.82264826854	-0.0141289840870701	0.137103739288685	-0.103053236624861	0.917920719110241	0.999958567383643	Serinc4	none
Hypk	4596.34023275597	0.206125042137667	0.295358626784361	0.697880554164945	0.485251896399283	0.999958567383643	Hypk	none
Mfap1b	107.553406841921	-0.0559131201151248	0.390815437146457	-0.143067839191243	0.88623660422012	0.999958567383643	Mfap1b	none
Mfap1a	696.562312114301	0.0964974011318514	0.243091835392201	0.39695862666948	0.691397970434166	0.999958567383643	Mfap1a	none
Wdr76	501.212911591046	-0.0416617430197027	0.272316274688485	-0.152990279656849	0.878405940760282	0.999958567383643	Wdr76	none
Frmd5	138.01102202988	-0.053368020670743	0.323911377756836	-0.164761179555746	0.869131960600553	0.999958567383643	Frmd5	none
Golm2	2115.46146203942	-0.0226685375482297	0.227551634069343	-0.0996193133964567	0.920646560225576	0.999958567383643	Golm2	none
Mageb3	8.72115203790839	-0.280785422115406	1.01865299345286	-0.275643839384055	0.782821634603666	0.999958567383643	Mageb3	none
Ctdspl2	2006.91325087142	-0.110920560788009	0.200737017387428	-0.552566548171481	0.580560253540944	0.999958567383643	Ctdspl2	none
Eif3j1	1178.02417923914	-0.0286721765399612	0.25454571766883	-0.112640577113398	0.910315513865484	0.999958567383643	Eif3j1	none
Spg11	1127.42568189959	0.14453964927885	0.196373086007745	0.736046126367586	0.46170262703009	0.999958567383643	Spg11	none
Patl2	0.635460026673992	-2.84344547458677	3.97797532541235	-0.714797162371041	0.474734388846503	0.999958567383643	Patl2	none
B2m	2339.39741989486	0.23092350330725	0.149372850226738	1.54595365193021	0.122115761689117	0.999958567383643	B2m	none
Trim69	6.430041979042	-1.10937989683311	1.2790696902631	-0.867333426222392	0.38575934700824	0.999958567383643	Trim69	none
Rps12-ps10	1.81074091001034	0.86660344448861	2.96967443843019	0.291817659630969	0.770426042214136	0.999958567383643	Rps12-ps10	none
Sord	490.353653253381	-0.0634216521589636	0.216792354272956	-0.292545612928357	0.769869490292292	0.999958567383643	Sord	none
Duox2	5.66866305683093	0.878981785390605	1.34636655734824	0.652854737510579	0.513849931281727	0.999958567383643	Duox2	none
Duoxa2	0.618607900899161	2.7128878719286	3.97581682982797	0.682347298189285	0.495019371890624	0.999958567383643	Duoxa2	none
Duoxa1	40.4225395890723	-0.877104481411954	0.722551723560001	-1.21389853876546	0.224786470989049	0.999958567383643	Duoxa1	none
Duox1	58.1503423561808	0.00268372093228741	0.575863616406221	0.00466034119161	0.996281599175001	0.999958567383643	Duox1	none
Shf	783.11374134854	0.306839811023733	0.277069521185151	1.10744700359405	0.26810071337206	0.999958567383643	Shf	none
Slc28a2	2.65224479295635	-1.5979164911631	1.89490545855858	-0.843269770502751	0.399077585335639	0.999958567383643	Slc28a2	none
Slc28a2b	0.629538264462526	-0.0551357068803442	4.00859872076063	-0.0137543592464856	0.989025955130605	0.999958567383643	Slc28a2b	none
Gatm	298.286180127307	0.310872391160283	0.508376049238186	0.611500859700478	0.540868049382126	0.999958567383643	Gatm	none
Spata5l1	424.564897839189	-0.0338787673273883	0.210987237595058	-0.160572590615224	0.872430044247603	0.999958567383643	Spata5l1	none
AA467197	2.85330425885735	-0.345368129852948	1.85388471059538	-0.186294286736974	0.852213987564947	0.999958567383643	AA467197	none
Slc30a4	1084.72193040756	0.0696904583370025	0.235038994095992	0.296505941939745	0.766843729869741	0.999958567383643	Slc30a4	none
Bloc1s6	1189.44195515762	0.0212160926331625	0.153436600061213	0.138272697809378	0.890024902210625	0.999958567383643	Bloc1s6	none
Sqor	43.2619217121194	-0.354723808486111	0.484869729933097	-0.731585798385592	0.464421418946757	0.999958567383643	Sqor	none
Sema6d	2003.70300162541	0.11107057030749	0.214337037298189	0.5182052141225	0.604315097227668	0.999958567383643	Sema6d	none
Slc24a5	3134.39073007067	0.189422038833128	0.272101670291649	0.696144344244923	0.48633843813851	0.999958567383643	Slc24a5	none
Myef2	6217.04042919804	0.120835348046155	0.170629341001209	0.708174498812011	0.478836900320187	0.999958567383643	Myef2	none
Ctxn2	0.309303950449581	1.7170318913492	4.04318941061623	0.424672632659943	0.671075336806047	0.999958567383643	Ctxn2	none
Slc12a1	2.66177674492193	-0.930724184712447	1.88565510757508	-0.493581345270154	0.621601878050326	0.999958567383643	Slc12a1	none
Dut	2453.53547664107	-0.10520175108148	0.193609518991967	-0.543370757952476	0.586874555128996	0.999958567383643	Dut	none
Fbn1	4402.23941809055	-0.0870949085585673	0.146802205870679	-0.593280652984814	0.552993344305224	0.999958567383643	Fbn1	none
Cep152	741.002243054985	0.0194207792117327	0.192523696410847	0.100874747232614	0.91964988962297	0.999958567383643	Cep152	none
Shc4	338.786983642773	-0.119856405969495	0.344142614545767	-0.348275397766978	0.727633368386804	0.999958567383643	Shc4	none
Eid1	8852.67379391235	-0.161308170710704	0.17022079700357	-0.947640790962348	0.343312352707514	0.999958567383643	Eid1	none
Secisbp2l	2107.78075482534	0.108202675939327	0.15590523488346	0.69402849763325	0.487664337518162	0.999958567383643	Secisbp2l	none
Cops2	4160.0267549189	-0.00309171113122973	0.175323605612577	-0.0176343118225715	0.985930584052091	0.999958567383643	Cops2	none
Galk2	694.532499168419	0.177962967045914	0.166805124794764	1.06689148348936	0.286020841041171	0.999958567383643	Galk2	none
Fam227b	86.7311842116853	0.386897354836111	0.497279210807612	0.778028412263134	0.436552263579577	0.999958567383643	Fam227b	none
Fgf7	383.907678093593	0.290275386006474	0.285734687151486	1.0158913112729	0.309681146875004	0.999958567383643	Fgf7	none
Dtwd1	324.184731249039	-0.111981897782086	0.255377686794313	-0.438495231074277	0.661027326422065	0.999958567383643	Dtwd1	none
Atp8b4	11.9497299488014	0.430704951015259	1.2744882121406	0.337943455978974	0.735405798915141	0.999958567383643	Atp8b4	none
Slc27a2	25.1023873485362	-1.35848561573469	0.790053590740803	-1.71948540156737	0.0855260235814637	0.999958567383643	Slc27a2	none
Hdc	27.3244198206554	0.205117747606163	0.661841421337417	0.309919779864595	0.756621960733754	0.999958567383643	Hdc	none
Gabpb1	2397.81678296067	0.119680219130164	0.149633899605767	0.799820224197057	0.42381496371971	0.999958567383643	Gabpb1	none
Usp8	2176.19888653782	-0.018947510870066	0.152369342817409	-0.124352514224411	0.901036169591759	0.999958567383643	Usp8	none
Usp50	5.10871542300796	1.45563247466401	1.35041391330731	1.0779157859082	0.281071339978962	0.999958567383643	Usp50	none
Trpm7	3751.67284290854	0.054137702973558	0.154071396412514	0.351380621154419	0.725302818753507	0.999958567383643	Trpm7	none
Sppl2a	2129.23105718887	-0.103506051286547	0.164648041295625	-0.628650365179275	0.529577979585838	0.999958567383643	Sppl2a	none
Ap4e1	1371.92408998654	-0.00188801613660524	0.178912646905636	-0.0105527259769458	0.991580299138585	0.999958567383643	Ap4e1	none
Blvra	316.846597266971	0.284747138779553	0.259922197357314	1.09550912417116	0.273293650410349	0.999958567383643	Blvra	none
Ncaph	1512.02148638732	0.0941760767590256	0.1922292515342	0.489915431743073	0.624193742665523	0.999958567383643	Ncaph	none
Itpripl1	364.1853002096	-0.167287133475139	0.325822742002056	-0.513429886591781	0.607650644087137	0.999958567383643	Itpripl1	none
1810024B03Rik	57.9427554319241	0.082612938656613	0.464601543976645	0.177814602055575	0.858868579317982	0.999958567383643	1810024B03Rik	none
Snrnp200	5059.52030194772	-0.0719230063435298	0.180196221847141	-0.399137149526596	0.689792150515353	0.999958567383643	Snrnp200	none
Ciao1	1417.1188856018	0.0124237737000089	0.141812226185351	0.0876072115514975	0.930188870231922	0.999958567383643	Ciao1	none
Tmem127	2325.79012065735	-0.15419974590197	0.185019814608879	-0.833422875425204	0.404606277852803	0.999958567383643	Tmem127	none
Stard7	3173.54377528972	-0.0943817436152386	0.149859024411979	-0.629803536927966	0.528823131284867	0.999958567383643	Stard7	none
Dusp2	118.208585996711	-0.443562990481899	0.338712321245371	-1.30955670242823	0.190345843834491	0.999958567383643	Dusp2	none
Astl	1.37634200761301	3.85774614001276	3.71998230185163	1.03703346601745	0.299720260801587	0.999958567383643	Astl	none
Adra2b	2.44027917447287	0.620821247820032	2.72224983155213	0.228054471938772	0.819603893583721	0.999958567383643	Adra2b	none
Gpat2	102.44439774675	-0.0240520065675562	0.490051821136247	-0.049080537057874	0.960855113889786	0.999958567383643	Gpat2	none
Fahd2a	389.870686630321	-0.030724183289237	0.263425579418944	-0.116633256941135	0.907150682345451	0.999958567383643	Fahd2a	none
Kcnip3	626.86531241924	-0.13951295427325	0.332391686562205	-0.419724559648819	0.674686681490884	0.999958567383643	Kcnip3	none
Prom2	64.1723992860761	0.43868981430452	0.454151260251249	0.965955294414078	0.334066551704622	0.999958567383643	Prom2	none
Zfp661	597.598830207397	0.00738073889191925	0.167945250900731	0.0439472914675143	0.964946418552037	0.999958567383643	Zfp661	none
Mrps5	864.712710770341	0.319460220164535	0.193001433658349	1.65522200591548	0.0978794729720613	0.999958567383643	Mrps5	none
Mal	49.5349941009268	0.617348717692795	0.615562587238888	1.00290162282591	0.315908329557078	0.999958567383643	Mal	none
Mall	177.344065364617	-0.642660751701461	0.281527404838617	-2.28276445083511	0.0224442470244851	0.999958567383643	Mall	down
Nphp1	619.263574091824	0.0988476342581422	0.270355756192971	0.365620601721489	0.714648200027485	0.999958567383643	Nphp1	none
Mtln	365.019242078045	-0.0248954941073783	0.319052399989382	-0.0780294838973373	0.937804599727987	0.999958567383643	Mtln	none
Bub1	1456.01522104875	-0.0711339420563357	0.21234487529078	-0.334992506689538	0.737630738775009	0.999958567383643	Bub1	none
Acoxl	25.1105845022397	0.326275148650506	0.598919134978306	0.544773291743841	0.585909449904508	0.999958567383643	Acoxl	none
Bcl2l11	1456.84780568271	0.0526752204388949	0.283084948153734	0.186075666623888	0.852385423870735	0.999958567383643	Bcl2l11	none
Spdye4c	0.596293394294537	2.66365320621968	3.97819033206621	0.669564043919492	0.503135741560532	0.999958567383643	Spdye4c	none
Anapc1	4902.26277007855	-0.0939171610625699	0.144899267862897	-0.648154835063998	0.516884810509013	0.999958567383643	Anapc1	none
Mertk	1015.7436861325	-0.0584193269973312	0.21102134239789	-0.276840846207768	0.781902315692014	0.999958567383643	Mertk	none
Tmem87b	1807.52917357242	0.111383077555376	0.149910539647427	0.742996975511776	0.457483511550073	0.999958567383643	Tmem87b	none
Fbln7	91.0174628920123	0.85320648122005	0.606608524442798	1.40651910884992	0.159570034396344	0.999958567383643	Fbln7	none
Zc3h8	235.30982912777	-0.108300599062803	0.313724705097398	-0.345209023398971	0.729937235577961	0.999958567383643	Zc3h8	none
Zc3h6	409.78769348112	-0.389130252463591	0.217624185433555	-1.78808367134544	0.0737625095997678	0.999958567383643	Zc3h6	none
Vinac1	39.1847432836511	0.145208560553225	0.603759751639891	0.240507188759799	0.809937090970248	0.999958567383643	Vinac1	none
Ttl	1544.00763516436	-0.121383895096519	0.176605423067045	-0.687316918067897	0.491883039945385	0.999958567383643	Ttl	none
Polr1b	1688.05793510782	-0.0181971332365975	0.150002933505941	-0.121311849117115	0.903444035096294	0.999958567383643	Polr1b	none
Chchd5	560.184676458137	0.115224403087372	0.215071076019818	0.535750344582619	0.592131104267613	0.999958567383643	Chchd5	none
Slc20a1	3226.75088176513	0.00327017394330301	0.137212425041566	0.0238329287038866	0.980985874196308	0.999958567383643	Slc20a1	none
Ckap2l	1954.16595194041	0.0394488946015543	0.210156293575995	0.187712173308239	0.851102286986756	0.999958567383643	Ckap2l	none
Il1a	19.400732642131	0.0732407239957786	0.714619701912044	0.102489091470351	0.918368471000534	0.999958567383643	Il1a	none
F830045P16Rik	1.06703805716343	3.48784826788033	3.94728017452383	0.883607981615108	0.37690786890433	0.999958567383643	F830045P16Rik	none
Sirpa	1693.0667021761	-0.0563285115889473	0.139769618117233	-0.403009698013922	0.686941090125916	0.999958567383643	Sirpa	none
Stk35	1299.29582317393	-0.109452544467397	0.284850418056587	-0.384245686610345	0.70079635946902	0.999958567383643	Stk35	none
Tgm3	6.81728481915818	-1.45252194710416	1.45769898893728	-0.996448483622195	0.319032285880389	0.999958567383643	Tgm3	none
AU015228	0.624529663110627	-0.0355131703965801	4.01048964485659	-0.00885507096175285	0.992934767928419	0.999958567383643	AU015228	none
Tgm6	0.309303950449581	1.7170318913492	4.04318941061623	0.424672632659943	0.671075336806047	0.999958567383643	Tgm6	none
Snrpb	2984.08193635228	-0.143651175203553	0.222679856168112	-0.645101796253647	0.518861219896832	0.999958567383643	Snrpb	none
Tmc2	1.29038616031251	1.59485827844511	2.76747472328206	0.576286484218978	0.564421556925902	0.999958567383643	Tmc2	none
Nop56	10912.1415658653	0.0841718651693976	0.219218444546703	0.38396342672464	0.701005554863358	0.999958567383643	Nop56	none
Idh3b	3962.36851540426	-0.00999753157938297	0.128200118705035	-0.0779837934657881	0.93784094466937	0.999958567383643	Idh3b	none
Ebf4	1769.23931322673	0.0561832531695293	0.189905956774259	0.295847766567503	0.767346342465186	0.999958567383643	Ebf4	none
Cpxm1	4059.84938695027	0.0512206453609425	0.176088840415537	0.290879565337993	0.771143430385182	0.999958567383643	Cpxm1	none
1700020A23Rik	1.2326665818281	-1.70279475389701	3.92556889606839	-0.433770186940911	0.664455333019864	0.999958567383643	1700020A23Rik	none
Tmem239	0.624529663110627	-0.0355131703965801	4.01048964485659	-0.00885507096175285	0.992934767928419	0.999958567383643	Tmem239	none
[truncated: 16,314 more rows]
