# Supplementary material for: Persistent Wnt/β-catenin signaling disables soft palatogenesis and palatal osteogenesis by inducing mesenchymal condensation
Source: Front Cell Dev Biol. 2026 Mar 20;14:1740081. doi: 10.3389/fcell.2026.1740081 (PMC13047078; doi:10.3389/fcell.2026.1740081)
Supplement: Supplementary file 4 [file DataSheet2.csv]

	ONTOLOGY	ID	Description	GeneRatio	BgRatio	pvalue	p.adjust	qvalue	geneID	Count	enrichment_fold
GO:0045104	BP	GO:0045104	intermediate filament cytoskeleton organization	5/201	96/28564	0.000597373581215397	0.0122577354223035	0.00982705132378818	Nefh/Krt15/Atp8a2/Nefl/Nefm	5	7.4
GO:0001708	BP	GO:0001708	cell fate specification	7/201	117/28564	1.98500828213033e-05	0.00107230957608142	0.000859672759779752	Sfrp2/Isl2/Tlx3/Myt1l/Foxa1/Dll1/Six2	7	8.5
GO:0098631	MF	GO:0098631	cell adhesion mediator activity	3/203	43/28171	0.00368031310415332	0.0402947101403453	0.0327801167171551	Cntn2/Cntn1/Dscam	3	9.68
GO:0017147	MF	GO:0017147	Wnt-protein binding	3/203	31/28171	0.00142815819677091	0.0234547519238915	0.0190806560702187	Sfrp2/Ptpro/Sfrp5	3	13.43
GO:2000095	BP	GO:2000095	regulation of Wnt signaling pathway, planar cell polarity pathway	2/201	15/28564	0.00487074866863231	0.0450799710694746	0.0361407041441396	Sfrp2/Sfrp5	2	18.95
